# Supplementary material for: Seed Quantity or Quality?—Reproductive Responses of Females of Two Dioecious Woody Species to Long-Term Fertilisation
Source: Int J Mol Sci. 2022 Mar 16;23(6):3187. doi: 10.3390/ijms23063187 (PMC8948795; doi:10.3390/ijms23063187)
Supplement: Supplementary file 1 [file ijms-23-03187-s001.zip]

Archive with 2 entries (2 files):
- ijms-1576295-supplementary.pdf
- ijms-1576295-supplementary.xlsx
