# Supplementary material for: Seed Quantity or Quality?—Reproductive Responses of Females of Two Dioecious Woody Species to Long-Term Fertilisation
Source: Int J Mol Sci. 2022 Mar 16;23(6):3187. doi: 10.3390/ijms23063187 (PMC8948795; doi:10.3390/ijms23063187)
Supplement: Supplementary file 1 [file ijms-23-03187-s001.zip › ijms-1576295-supplementary.xlsx]

## Sheet: Table S1
Supplementary Table 1. List of metabolite detected in Juniperus communis L. and Taxus baccata L. dry seeds.
Metabolite name	Average Rt(min)	Average RI	Quant mass	Fill %	Reference RT	Reference RI	Formula	Ontology	INCHIKEY	SMILES	EI spectrum	Total score	RT similarity	RI similarity	Total spectrum similarity	Dot product	Reverse dot product	Fragment presence %	S/N average	EI spectrum
Ethanolamine	9.303	1262.48	174.165	0.762	7.016	1259.82	C2H7NO	1,2-aminoalcohols	HZAXFHJVJLSVMW-UHFFFAOYSA-N	NCCO	50.16053:4465 52.08027:5405 53.00871:160 55.13597:1 56.0063:1714 57.072:4170 58.04617:0 59.03632:33794 60.02091:0 61.03557:3730 63.97556:848 67.12647:3411 67.97674:2919 68.98688:2447 69.99303:2520 70.68828:1351 71.99223:1590 73.0443:113496 74.06895:14287 75.06616:52870 76.07971:1 77.04815:1770 79.07936:23643 80.09021:1960 81.09656:5178 82.1059:1244 83.11034:2551 84.01296:961 85.0426:8846 86.11137…	94	0	98.8	90.8	88.4	91.4	96.9	564.51	50.16053:4465 52.08027:5405 53.00871:160 55.13597:1 56.0063:1714 57.072:4170 58.04617:0 59.03632:33794 60.02091:0 61.03557:3730 63.97556:848 67.12647:3411 67.97674:2919 68.98688:2447 69.99303:2520 70.68828:1351 71.99223:1590 73.0443:113496 74.06895:14287 75.06616:52870 76.07971:1 77.04815:1770 79.07936:23643 80.09021:1960 81.09656:5178 82.1059:1244 83.11034:2551 84.01296:961 85.0426:8846 86.11137…
Propylene glycol	6.247	981.14	117.147	1	4.099	989.3	C3H8O2	1,2-diols	DNIAPMSPPWPWGF-UHFFFAOYNA-N	OCC(C)O	50.9925:3700 52.07794:1078 54.11112:632 55.87709:1705 57.00074:3132 59.13242:11114 60.93907:637 62.9298:1446 66.02748:5750 66.99129:1512 69.06306:372 70.57092:332 71.93382:7040 72.49676:5484 73.0911:43883 74.05259:12759 77.09445:8630 78.06587:367 79.28824:0 80.63636:840 82.46124:1177 83.18194:780 84.22635:732 86.91841:7256 87.85295:1466 91.04188:2180 95.04475:2395 95.99222:1765 101.21483:12963 10…	82.5	0	92.3	75.9	69.3	85.7	76.2	9.19	50.9925:3700 52.07794:1078 54.11112:632 55.87709:1705 57.00074:3132 59.13242:11114 60.93907:637 62.9298:1446 66.02748:5750 66.99129:1512 69.06306:372 70.57092:332 71.93382:7040 72.49676:5484 73.0911:43883 74.05259:12759 77.09445:8630 78.06587:367 79.28824:0 80.63636:840 82.46124:1177 83.18194:780 84.22635:732 86.91841:7256 87.85295:1466 91.04188:2180 95.04475:2395 95.99222:1765 101.21483:12963 10…
4-Hydroxyphenylacetic acid	14.155	1635.84	179.1	0.857	6.752	1635.5	C8H8O3	1-hydroxy-2-unsubstituted benzenoids	XQXPVVBIMDBYFF-UHFFFAOYSA-N	OC(=O)Cc(c1)ccc(O)c1	50.23869:810 52.08566:5747 53.2131:1258 55.00674:247 57.10332:1484 58.04944:2589 59.04997:336 60.92551:2951 63.76212:27 67.10615:1680 70.04633:1602 71.47726:1266 73.02788:112640 74.04933:13804 75.01611:16305 75.7663:124 77.0709:3449 78.03928:3730 78.73478:1414 79.24315:1550 80.15809:125 81.06098:946 83.03828:22 84.11008:5096 84.98473:2399 89.07583:1839 90.16156:2352 90.98604:748 92.8661:1297 93.4…	87.6	null	99.9	79.4	75.3	82.6	85.3	11.19	50.23869:810 52.08566:5747 53.2131:1258 55.00674:247 57.10332:1484 58.04944:2589 59.04997:336 60.92551:2951 63.76212:27 67.10615:1680 70.04633:1602 71.47726:1266 73.02788:112640 74.04933:13804 75.01611:16305 75.7663:124 77.0709:3449 78.03928:3730 78.73478:1414 79.24315:1550 80.15809:125 81.06098:946 83.03828:22 84.11008:5096 84.98473:2399 89.07583:1839 90.16156:2352 90.98604:748 92.8661:1297 93.4…
beta-Cyano-L-alanine	10.755	1365.69	141.115	0.905	8.043	1367.34	C4H6N2O2	Alpha amino acids	BXRLWGXPSRYJDZ-VKHMYHEASA-N	N#CC[C@H](N)C(O)=O	50.14459:5927 50.99986:1774 52.01261:1 53.00035:3366 53.83674:3857 54.97534:17467 56.03252:4060 56.94275:2536 57.99685:16705 59.05415:24665 60.05155:7114 60.96833:19585 62.56723:0 63.14925:3629 63.91546:3759 64.99776:5193 66.00678:10468 67.05307:646 70.10781:12325 71.12605:10586 71.95454:22649 73.04276:875067 74.0728:84489 75.03788:91683 77.0312:5243 77.95094:3214 82.06083:5030 83.12035:42729 84.…	87.2	0	99.7	79	66.1	87.7	100	48.72	50.14459:5927 50.99986:1774 52.01261:1 53.00035:3366 53.83674:3857 54.97534:17467 56.03252:4060 56.94275:2536 57.99685:16705 59.05415:24665 60.05155:7114 60.96833:19585 62.56723:0 63.14925:3629 63.91546:3759 64.99776:5193 66.00678:10468 67.05307:646 70.10781:12325 71.12605:10586 71.95454:22649 73.04276:875067 74.0728:84489 75.03788:91683 77.0312:5243 77.95094:3214 82.06083:5030 83.12035:42729 84.…
glutamine	14.884	1700.08	173.105	0.19	9.507	1695.26	C5H10N2O3	Alpha amino acids	ZDXPYRJPNDTMRX-VKHMYHEASA-N	N[C@@H](CCC(O)=N)C(O)=O	50.07667:34 52.02393:4007 52.84302:94 53.65634:6639 54.32265:3079 55.13882:9548 56.05066:53167 56.99346:16840 60.158:2336 61.01747:149 61.92121:75 62.81828:1048 63.93438:253 69.16673:2575 69.98462:4878 71.06804:4520 75.0231:37644 76.01034:1036 78.09261:0 78.96385:1016 80.18974:113 80.89412:3857 81.87691:4577 83.0315:33345 83.98038:55892 84.85269:5532 86.82192:931 88.15382:2354 90.03542:46123 91.0…	85.5	0	98.2	77	83.1	74.9	63.3	27.05	50.07667:34 52.02393:4007 52.84302:94 53.65634:6639 54.32265:3079 55.13882:9548 56.05066:53167 56.99346:16840 60.158:2336 61.01747:149 61.92121:75 62.81828:1048 63.93438:253 69.16673:2575 69.98462:4878 71.06804:4520 75.0231:37644 76.01034:1036 78.09261:0 78.96385:1016 80.18974:113 80.89412:3857 81.87691:4577 83.0315:33345 83.98038:55892 84.85269:5532 86.82192:931 88.15382:2354 90.03542:46123 91.0…
Glycine	9.924	1306.79	174.153	0.095	6.186	1305.28	C2H5NO2	Alpha amino acids	DHMQDGOQFOQNFH-UHFFFAOYSA-N	NCC(O)=O	50.2009:2147 52.08685:2712 53.15822:575 55.03958:3248 55.9966:319 58.0499:10292 59.02033:2288 61.88916:76 63.02245:2508 66.12103:6814 67.11898:771 68.02557:567 68.94328:0 71.09849:4650 73.05916:1 74.15309:2378 75.02897:33553 77.06518:21002 78.05027:2701 78.56486:3781 79.07927:7934 81.18233:1 85.19482:7478 86.07713:22943 87.10016:6813 89.04797:1 90.10987:3270 92.30728:3736 93.03181:8344 94.08698:3…	83.9	0	99.9	73.2	75	69.9	74.4	3.17	50.2009:2147 52.08685:2712 53.15822:575 55.03958:3248 55.9966:319 58.0499:10292 59.02033:2288 61.88916:76 63.02245:2508 66.12103:6814 67.11898:771 68.02557:567 68.94328:0 71.09849:4650 73.05916:1 74.15309:2378 75.02897:33553 77.06518:21002 78.05027:2701 78.56486:3781 79.07927:7934 81.18233:1 85.19482:7478 86.07713:22943 87.10016:6813 89.04797:1 90.10987:3270 92.30728:3736 93.03181:8344 94.08698:3…
L-Glutamine	15.648	1768.93	156.097	0.524	7.235	1763.1	C5H10N2O3	Alpha amino acids	ZDXPYRJPNDTMRX-VKHMYHEASA-N	NC(=O)CC[C@H](N)C(O)=O	52.03656:2401 52.90741:1233 54.07562:8597 54.99117:7575 56.09642:36254 57.10541:20709 58.07866:10683 59.03792:19903 60.03412:14181 60.93536:30158 62.1346:2002 62.73116:848 65.65342:1589 66.22084:6496 66.98528:2963 70.09695:8791 72.07512:44497 73.03562:1300550 74.05778:121786 75.03566:299253 76.02309:21820 78.02647:1183 79.16379:4094 80.08852:2406 80.89555:1 82.11935:8380 83.08219:29434 85.09911:1…	93.2	null	95.8	91.5	90.6	90.8	95.8	73.38	52.03656:2401 52.90741:1233 54.07562:8597 54.99117:7575 56.09642:36254 57.10541:20709 58.07866:10683 59.03792:19903 60.03412:14181 60.93536:30158 62.1346:2002 62.73116:848 65.65342:1589 66.22084:6496 66.98528:2963 70.09695:8791 72.07512:44497 73.03562:1300550 74.05778:121786 75.03566:299253 76.02309:21820 78.02647:1183 79.16379:4094 80.08852:2406 80.89555:1 82.11935:8380 83.08219:29434 85.09911:1…
L-5-Oxoproline	12.716	1518.03	156.099	0.952	6.279	1519.7	C5H7NO3	Alpha amino acids and derivatives	ODHCTXKNWHHXJC-UHFFFAOYNA-N	O=C(C1)NC(C1)C(O)=O	50.88863:16049 52.1162:16814 53.01191:12373 54.05506:16534 55.03782:76488 56.05124:17979 57.06466:46745 58.03247:126160 59.04697:152864 59.96033:30283 60.98836:45229 61.91906:4439 62.89127:2134 64.49398:3505 65.47319:4126 66.05933:75753 67.04631:52040 68.0075:18974 69.00909:21342 70.0552:62225 71.0536:32039 72.0257:146553 73.03214:3705254 74.0794:348017 75.01945:332598 76.14016:23528 77.02018:230…	95.9	0	99.7	93.3	92.1	91.9	100	2531.06	50.88863:16049 52.1162:16814 53.01191:12373 54.05506:16534 55.03782:76488 56.05124:17979 57.06466:46745 58.03247:126160 59.04697:152864 59.96033:30283 60.98836:45229 61.91906:4439 62.89127:2134 64.49398:3505 65.47319:4126 66.05933:75753 67.04631:52040 68.0075:18974 69.00909:21342 70.0552:62225 71.0536:32039 72.0257:146553 73.03214:3705254 74.0794:348017 75.01945:332598 76.14016:23528 77.02018:230…
Pyroglutamic acid	12.991	1539.41	156.094	0.905	10.06	1534.34	C5H7NO3	Alpha amino acids and derivatives	ODHCTXKNWHHXJC-UHFFFAOYSA-N	OC(=O)C1CCC(O)=N1	55.06181:748 60.36869:3680 61.17648:3705 62.90026:1037 65.5222:2712 66.34182:113 73.0519:0 74.02827:1 75.02666:8013 78.99414:4390 80.10136:0 80.97033:3896 82.17517:3131 84.95577:1155 85.96293:5340 88.02589:2214 88.93504:17199 90.03206:4033 92.62206:1 96.97706:967 99.04007:3809 106.03727:4087 107.02963:127 110.17042:3553 112.08488:4472 116.15407:2111 119.10505:5328 119.94804:0 122.4438:0 122.98296…	81.6	0	97	71.3	79.9	67.3	53.3	48.94	55.06181:748 60.36869:3680 61.17648:3705 62.90026:1037 65.5222:2712 66.34182:113 73.0519:0 74.02827:1 75.02666:8013 78.99414:4390 80.10136:0 80.97033:3896 82.17517:3131 84.95577:1155 85.96293:5340 88.02589:2214 88.93504:17199 90.03206:4033 92.62206:1 96.97706:967 99.04007:3809 106.03727:4087 107.02963:127 110.17042:3553 112.08488:4472 116.15407:2111 119.10505:5328 119.94804:0 122.4438:0 122.98296…
2-hydroxybutanoic acid	7.496	1107.02	147.139	0.905	4.303	1116.13	C4H8O3	Alpha hydroxy acids and derivatives	AFENDNXGAFYKQO-VKHMYHEASA-N	CC[C@H](O)C(O)=O	50.19388:3549 53.43859:341 55.00376:2958 55.9817:735 59.08369:1 59.59994:0 61.13424:0 65.73467:864 69.02863:3719 71.25803:491 72.15099:3290 73.06404:27204 74.14136:9781 77.08359:3771 78.02188:3642 79.05579:2843 81.37517:3188 83.07645:903 84.22663:2389 86.12766:10495 88.09464:2731 91.24061:922 97.06626:4252 98.15897:16619 100.06384:8896 101.07971:10546 102.21596:1568 103.17217:10032 105.25025:4552…	78.1	0	88	71.5	56.7	88.9	81	8.76	50.19388:3549 53.43859:341 55.00376:2958 55.9817:735 59.08369:1 59.59994:0 61.13424:0 65.73467:864 69.02863:3719 71.25803:491 72.15099:3290 73.06404:27204 74.14136:9781 77.08359:3771 78.02188:3642 79.05579:2843 81.37517:3188 83.07645:903 84.22663:2389 86.12766:10495 88.09464:2731 91.24061:922 97.06626:4252 98.15897:16619 100.06384:8896 101.07971:10546 102.21596:1568 103.17217:10032 105.25025:4552…
asparagine dehydrated	12.5	1499.4	115.099	0.857	7.95	1501.89	C4H8N2O3	Asparagine and derivatives	DCXYFEDJOCDNAF-REOHCLBHSA-N	N[C@@H](CC(O)=N)C(O)=O	51.1358:7051 52.95305:4978 53.88082:8765 55.03179:40853 55.97256:22393 57.05028:20375 58.03393:26264 59.02809:361600 60.04444:73607 60.99892:81142 62.00053:7317 63.08676:2602 65.35754:7956 66.12202:7070 67.09003:7653 68.01681:18114 69.15076:21023 70.00828:142783 71.06378:30393 72.06288:238719 73.0533:1408049 74.07907:200255 75.02428:308033 76.10355:14594 77.06639:12711 79.17383:12341 79.96184:212…	93	0	99.4	88.8	84.5	91.4	96.6	97.71	51.1358:7051 52.95305:4978 53.88082:8765 55.03179:40853 55.97256:22393 57.05028:20375 58.03393:26264 59.02809:361600 60.04444:73607 60.99892:81142 62.00053:7317 63.08676:2602 65.35754:7956 66.12202:7070 67.09003:7653 68.01681:18114 69.15076:21023 70.00828:142783 71.06378:30393 72.06288:238719 73.0533:1408049 74.07907:200255 75.02428:308033 76.10355:14594 77.06639:12711 79.17383:12341 79.96184:212…
L-Asparagine	14.525	1667.44	147.098	0.952	7.385	1656.3	C4H8N2O3	Asparagine and derivatives	DCXYFEDJOCDNAF-UWTATZPHSA-N	NC(=O)C[C@@H](N)C(O)=O	51.02158:1995 52.01801:8063 53.04605:11483 54.04735:7623 55.01484:12490 56.04604:0 57.03782:6512 57.96827:15217 59.05948:36869 60.00688:3295 61.01929:6860 61.86326:878 63.17974:1382 65.00122:2255 65.69996:7551 67.00407:10023 68.04436:7003 69.06654:1 70.037:26133 71.15627:3916 72.04492:41683 73.04319:952994 74.07468:99004 75.02902:109578 76.04056:16141 77.05885:15960 78.03053:0 79.0264:9696 80.070…	84.9	0	84.3	85.3	78.6	90.3	95.7	6.5	51.02158:1995 52.01801:8063 53.04605:11483 54.04735:7623 55.01484:12490 56.04604:0 57.03782:6512 57.96827:15217 59.05948:36869 60.00688:3295 61.01929:6860 61.86326:878 63.17974:1382 65.00122:2255 65.69996:7551 67.00407:10023 68.04436:7003 69.06654:1 70.037:26133 71.15627:3916 72.04492:41683 73.04319:952994 74.07468:99004 75.02902:109578 76.04056:16141 77.05885:15960 78.03053:0 79.0264:9696 80.070…
aspartate	11.482	1419.25	160.131	0.952	7.218	1417.95	C4H7NO4	Aspartic acid and derivatives	CKLJMWTZIZZHCS-REOHCLBHSA-N	N[C@@H](CC(O)=O)C(O)=O	51.97922:3064 53.97043:1169 55.06352:29112 56.03334:8834 57.02002:27384 58.03334:56174 59.03137:108746 60.02537:59646 60.99703:106338 62.9871:6317 64.27566:1238 65.97383:2210 67.04291:5179 68.13458:15483 69.03472:13266 70.04453:170676 71.06474:37619 72.07974:137658 73.04398:4398610 74.07144:516854 75.05308:1086782 76.08392:112585 77.03257:32160 78.03081:7214 79.06336:13198 81.05683:7420 82.14479:…	90.2	0	100	83.7	74.2	92.9	93.9	61.17	51.97922:3064 53.97043:1169 55.06352:29112 56.03334:8834 57.02002:27384 58.03334:56174 59.03137:108746 60.02537:59646 60.99703:106338 62.9871:6317 64.27566:1238 65.97383:2210 67.04291:5179 68.13458:15483 69.03472:13266 70.04453:170676 71.06474:37619 72.07974:137658 73.04398:4398610 74.07144:516854 75.05308:1086782 76.08392:112585 77.03257:32160 78.03081:7214 79.06336:13198 81.05683:7420 82.14479:…
L-Aspartic acid	12.686	1515.15	232.117	0.952	9.28	1508.22	C4H7NO4	Aspartic acid and derivatives	CKLJMWTZIZZHCS-UHFFFAOYNA-N	OC(=O)CC(N)C(O)=O	50.86253:7666 51.98355:5477 53.05053:5406 54.19674:2484 55.02861:5166 56.1867:1449 57.12552:6509 58.05606:8289 58.99559:25124 60.16122:8367 61.01316:6363 62.207:145 63.92629:958 65.24426:1621 68.03285:3449 69.94987:20041 70.83555:2582 71.70702:18039 72.2178:13972 73.034:612773 74.10567:45507 75.05149:90753 76.0234:3904 78.03223:1316 79.04604:4975 80.06201:1086 81.97835:224 83.03656:4169 83.99937:…	89.8	0	94.7	86.5	79.7	90.5	98.5	638.64	50.86253:7666 51.98355:5477 53.05053:5406 54.19674:2484 55.02861:5166 56.1867:1449 57.12552:6509 58.05606:8289 58.99559:25124 60.16122:8367 61.01316:6363 62.207:145 63.92629:958 65.24426:1621 68.03285:3449 69.94987:20041 70.83555:2582 71.70702:18039 72.2178:13972 73.034:612773 74.10567:45507 75.05149:90753 76.0234:3904 78.03223:1316 79.04604:4975 80.06201:1086 81.97835:224 83.03656:4169 83.99937:…
Benzoic acid	9.09	1247.51	179.109	0.952	6.925	1250.75	C7H6O2	Benzoic acids	WPYMKLBDIGXBTP-UHFFFAOYSA-N	OC(=O)c(c1)cccc1	50.19677:6964 51.05293:32919 52.04938:2794 53.97304:3738 55.71923:6154 57.07582:5861 58.06333:1 59.04714:15622 59.86419:3464 61.03603:336 64.03173:837 64.81409:862 70.0899:11401 74.06415:4826 76.14623:1649 77.08133:219949 78.17095:20900 81.16914:1632 82.13883:2381 86.1772:1208 86.74067:0 87.46213:1483 89.15223:10082 89.88721:18949 91.17586:6210 92.24644:7841 94.01166:0 95.08187:3184 103.99336:947…	95.2	0	99.2	92.5	88.2	95.3	100	179.08	50.19677:6964 51.05293:32919 52.04938:2794 53.97304:3738 55.71923:6154 57.07582:5861 58.06333:1 59.04714:15622 59.86419:3464 61.03603:336 64.03173:837 64.81409:862 70.0899:11401 74.06415:4826 76.14623:1649 77.08133:219949 78.17095:20900 81.16914:1632 82.13883:2381 86.1772:1208 86.74067:0 87.46213:1483 89.15223:10082 89.88721:18949 91.17586:6210 92.24644:7841 94.01166:0 95.08187:3184 103.99336:947…
3-aminoisobutyric acid	11.914	1453.73	174.148	1	7.544	1455.31	C4H9NO2	Beta amino acids and derivatives	QCHPKSFMDHPSNR-UHFFFAOYNA-N	CC(CN)C(O)=O	52.06849:2686 54.9849:5464 56.04919:5882 57.07463:3304 59.02586:22752 60.09174:3984 62.95923:1989 63.47626:676 64.62347:3921 65.20894:2284 67.94885:7 69.08231:2075 71.07243:2647 72.14561:3281 73.05866:116409 74.11662:1901 76.06327:9929 77.12034:2062 79.05964:3136 80.13238:185 82.04302:7611 84.53182:120 85.27515:3565 86.01085:58839 87.08148:13254 88.11575:369 88.99293:7142 89.98423:190 91.11213:10…	88.6	0	99.5	81.4	77.9	85	84.6	25.16	52.06849:2686 54.9849:5464 56.04919:5882 57.07463:3304 59.02586:22752 60.09174:3984 62.95923:1989 63.47626:676 64.62347:3921 65.20894:2284 67.94885:7 69.08231:2075 71.07243:2647 72.14561:3281 73.05866:116409 74.11662:1901 76.06327:9929 77.12034:2062 79.05964:3136 80.13238:185 82.04302:7611 84.53182:120 85.27515:3565 86.01085:58839 87.08148:13254 88.11575:369 88.99293:7142 89.98423:190 91.11213:10…
beta-Alanine	11.52	1422.29	248.146	0.952	5.848	1422	C3H7NO2	Beta amino acids and derivatives	UCMIRNVEIXFBKS-UHFFFAOYSA-N	NCCC(O)=O	50.33988:775 51.11569:1588 54.0994:1017 55.01037:4757 58.02457:2353 59.07135:24101 60.99852:5843 65.02972:102 66.06112:5168 68.99918:5126 71.98288:6023 73.03635:164914 74.04923:9476 75.0403:47478 75.99441:1340 80.04894:625 82.10262:1568 85.03512:1624 86.06056:45452 87.14376:5693 87.83345:402 88.92468:8233 91.1239:2172 93.8926:40 94.88569:69 96.11026:4535 97.23926:293 99.11297:5062 100.08815:33776…	93.2	0	100	88.7	88.1	91.4	85.4	50.29	50.33988:775 51.11569:1588 54.0994:1017 55.01037:4757 58.02457:2353 59.07135:24101 60.99852:5843 65.02972:102 66.06112:5168 68.99918:5126 71.98288:6023 73.03635:164914 74.04923:9476 75.0403:47478 75.99441:1340 80.04894:625 82.10262:1568 85.03512:1624 86.06056:45452 87.14376:5693 87.83345:402 88.92468:8233 91.1239:2172 93.8926:40 94.88569:69 96.11026:4535 97.23926:293 99.11297:5062 100.08815:33776…
2-deoxytetronic acid	11.558	1425.52	73.0497	0.952	7.224	1418.68	C4H8O4	Beta hydroxy acids and derivatives	DZAIOXUZHHTJKN-UHFFFAOYNA-N	OCC(O)CC(O)=O	50.19341:5102 52.04997:6040 53.04739:6649 54.06141:3006 55.04505:12454 56.93185:3026 58.00432:6395 59.04358:23892 61.84736:1039 62.95166:3906 63.96756:1289 65.0398:2727 67.23583:0 69.08576:17725 70.08782:23047 71.14558:4496 72.10246:18249 73.05582:622782 74.09523:39010 75.03944:95709 77.07656:1 79.06821:0 81.14641:1445 83.12484:3866 84.10237:7222 85.0647:14001 86.10263:1 87.03545:1 87.94447:4477 …	84.9	0	94.1	78.8	69.8	84.2	94.9	6.96	50.19341:5102 52.04997:6040 53.04739:6649 54.06141:3006 55.04505:12454 56.93185:3026 58.00432:6395 59.04358:23892 61.84736:1039 62.95166:3906 63.96756:1289 65.0398:2727 67.23583:0 69.08576:17725 70.08782:23047 71.14558:4496 72.10246:18249 73.05582:622782 74.09523:39010 75.03944:95709 77.07656:1 79.06821:0 81.14641:1445 83.12484:3866 84.10237:7222 85.0647:14001 86.10263:1 87.03545:1 87.94447:4477 …
3-hydroxybutyric acid	7.747	1132.08	147.119	0.952	4.647	1149.78	C4H8O3	Beta hydroxy acids and derivatives	WHBMMWSBFZVSSR-GSVOUGTGSA-N	C[C@@H](O)CC(O)=O	50.16593:1825 52.03151:3043 53.04383:2450 53.58482:3420 54.53329:1791 55.06291:1625 59.11581:561 61.07459:1139 62.99459:425 65.04664:1916 66.31144:642 67.04093:484 69.09857:1375 69.95581:768 72.01176:3278 73.06783:6263 74.19351:1420 76.04979:10582 79.05917:12131 81.10403:2850 82.20654:690 85.15208:4018 86.11246:42 87.18726:2998 88.15618:8079 89.18518:3829 94.19503:5919 96.38268:2230 98.11486:2423…	79.5	0	75.5	82.2	78	87.9	83.3	4.26	50.16593:1825 52.03151:3043 53.04383:2450 53.58482:3420 54.53329:1791 55.06291:1625 59.11581:561 61.07459:1139 62.99459:425 65.04664:1916 66.31144:642 67.04093:484 69.09857:1375 69.95581:768 72.01176:3278 73.06783:6263 74.19351:1420 76.04979:10582 79.05917:12131 81.10403:2850 82.20654:690 85.15208:4018 86.11246:42 87.18726:2998 88.15618:8079 89.18518:3829 94.19503:5919 96.38268:2230 98.11486:2423…
D-(+)-Malic acid	12.296	1484.99	72.9812	0.81	5.987	1478	C4H6O5	Beta hydroxy acids and derivatives	BJEPYKJPYRNKOW-REOHCLBHSA-N	OC(=O)C[C@H](O)C(O)=O	52.08359:2818 52.93553:1673 55.1008:14948 56.11929:2272 58.9891:2847 59.75929:1433 60.90092:6250 62.07299:661 62.94662:1436 65.04373:65 65.87289:1539 68.68562:4053 71.06287:4692 72.98116:142729 74.05814:9447 75.04467:25705 76.9501:1969 77.91666:768 79.09257:9342 80.65493:1018 82.16865:421 83.0271:3614 85.15377:996 86.95937:144 91.10481:266 93.2202:333 96.10244:2114 97.10465:569 99.00228:4847 99.5…	84.5	0	91.1	80	75	81.1	92.9	5.51	52.08359:2818 52.93553:1673 55.1008:14948 56.11929:2272 58.9891:2847 59.75929:1433 60.90092:6250 62.07299:661 62.94662:1436 65.04373:65 65.87289:1539 68.68562:4053 71.06287:4692 72.98116:142729 74.05814:9447 75.04467:25705 76.9501:1969 77.91666:768 79.09257:9342 80.65493:1018 82.16865:421 83.0271:3614 85.15377:996 86.95937:144 91.10481:266 93.2202:333 96.10244:2114 97.10465:569 99.00228:4847 99.5…
DL-Malic acid	12.212	1477.54	147.101	0.857	9.012	1476.83	C4H6O5	Beta hydroxy acids and derivatives	BJEPYKJPYRNKOW-UHFFFAOYNA-N	OC(=O)CC(O)C(O)=O	50.17288:2299 51.05232:2123 52.08928:1842 52.99208:60 55.03633:11902 56.69731:2913 57.83144:2516 59.18449:1 61.0533:1 66.25115:3138 68.96151:1616 71.19033:2690 74.064:32748 79.02289:926 82.11553:1444 86.15328:578 87.18:1140 88.94049:38 91.05867:878 92.24001:1455 93.09468:787 96.52733:599 97.1321:2249 99.12997:3894 101.02248:15758 103.08825:2932 104.30729:2857 106.23332:1147 107.03207:1272 108.492…	83.1	0	99.8	72	79.5	63.4	66.7	6.27	50.17288:2299 51.05232:2123 52.08928:1842 52.99208:60 55.03633:11902 56.69731:2913 57.83144:2516 59.18449:1 61.0533:1 66.25115:3138 68.96151:1616 71.19033:2690 74.064:32748 79.02289:926 82.11553:1444 86.15328:578 87.18:1140 88.94049:38 91.05867:878 92.24001:1455 93.09468:787 96.52733:599 97.1321:2249 99.12997:3894 101.02248:15758 103.08825:2932 104.30729:2857 106.23332:1147 107.03207:1272 108.492…
L-(-)-Malic acid	12.283	1483.14	73.0324	1	6.083	1474.5	C4H6O5	Beta hydroxy acids and derivatives	BJEPYKJPYRNKOW-REOHCLBHSA-N	OC(=O)C[C@H](O)C(O)=O	50.16285:2623 51.20042:5166 52.0717:1889 53.07838:5087 53.98637:5072 54.99476:267243 55.96049:6596 57.09611:15769 58.09983:28298 59.08597:110210 59.97588:13202 60.94587:34492 63.07144:2620 63.83654:272 65.83041:9004 66.86504:3699 67.98447:4060 69.10829:1888 70.03104:2252 71.12116:27258 71.91996:21356 73.03162:3760060 74.1171:285700 75.03952:280490 76.05191:10997 76.99822:17079 77.96976:2343 80.11…	92.3	0	93.2	91.7	89.8	90.4	100	76.71	50.16285:2623 51.20042:5166 52.0717:1889 53.07838:5087 53.98637:5072 54.99476:267243 55.96049:6596 57.09611:15769 58.09983:28298 59.08597:110210 59.97588:13202 60.94587:34492 63.07144:2620 63.83654:272 65.83041:9004 66.86504:3699 67.98447:4060 69.10829:1888 70.03104:2252 71.12116:27258 71.91996:21356 73.03162:3760060 74.1171:285700 75.03952:280490 76.05191:10997 76.99822:17079 77.96976:2343 80.11…
(-)-Epicatechin	25.05	2842.07	368.131	1	17.421	2840.94	C15H14O6	Catechins	PFTAWBLQPZVEMU-UHFFFAOYNA-N	Oc(c3)c(O)cc(c3)C([H])(O1)C([H])(O)Cc(c(O)2)c(cc(O)c2)1	50.76834:1663 52.37169:1039 55.0548:3989 56.9448:3444 58.03043:2787 58.99675:27214 59.92718:2888 60.98388:2461 62.01388:440 64.22534:773 65.10664:2960 70.04417:6327 71.10288:9577 72.01472:11194 73.00814:4585332 74.06362:362162 75.01561:233122 76.01237:15111 76.96761:17730 79.04466:1649 83.01019:1743 84.98919:2675 85.93787:1229 87.10182:4035 88.4016:4201 89.07362:9252 90.31612:3628 91.0563:14165 9…	94.1	null	99.8	90.4	86.9	91.9	97.8	902.98	50.76834:1663 52.37169:1039 55.0548:3989 56.9448:3444 58.03043:2787 58.99675:27214 59.92718:2888 60.98388:2461 62.01388:440 64.22534:773 65.10664:2960 70.04417:6327 71.10288:9577 72.01472:11194 73.00814:4585332 74.06362:362162 75.01561:233122 76.01237:15111 76.96761:17730 79.04466:1649 83.01019:1743 84.98919:2675 85.93787:1229 87.10182:4035 88.4016:4201 89.07362:9252 90.31612:3628 91.0563:14165 9…
catechin	25.221	2864.74	368.134	1	16.417	2853.09	C15H14O6	Catechins	PFTAWBLQPZVEMU-DZGCQCFKSA-N	O[C@H]1CC2=C(O)C=C(O)C=C2O[C@@H]1C1=CC(O)=C(O)C=C1	51.84737:1148 54.39289:2960 55.02021:3219 56.04493:738 58.20038:3243 59.13552:2229 60.9764:6401 66.18428:440 67.1818:6154 69.01133:10777 70.32529:4751 72.0311:16851 73.04536:1532182 74.07795:105557 75.06462:96483 78.38675:3841 79.06243:4517 81.1423:5922 82.11025:3193 86.97191:4828 88.2764:0 89.05698:3826 94.0622:1022 95.16984:7403 97.03388:7432 99.02036:4731 99.94866:2585 101.04121:1925 101.84074…	86.3	null	86.7	86.1	83.1	89.1	89	1980.56	51.84737:1148 54.39289:2960 55.02021:3219 56.04493:738 58.20038:3243 59.13552:2229 60.9764:6401 66.18428:440 67.1818:6154 69.01133:10777 70.32529:4751 72.0311:16851 73.04536:1532182 74.07795:105557 75.06462:96483 78.38675:3841 79.06243:4517 81.1423:5922 82.11025:3193 86.97191:4828 88.2764:0 89.05698:3826 94.0622:1022 95.16984:7403 97.03388:7432 99.02036:4731 99.94866:2585 101.04121:1925 101.84074…
(3E,7E,11E)-2-ACETOXYCEMBRA-3,7,11,15-TETRAENE	19.499	2154.28	93.0827	0.762	-1	2155.15	C22H34O2	Cembrane diterpenoids	UQRKPAHSYAVOHS-UHFFFAOYNA-N	CC(=O)OC(C([H])=1)C(CCC(C)=C([H])CCC(C)=C([H])CCC(C)1)C(C)=C	50.94124:5809 52.08776:1986 53.04952:49296 54.1468:7012 55.0788:102119 56.14744:2477 57.07579:14955 59.10137:4495 60.05486:1653 62.1379:680 63.06001:2709 65.03579:39744 66.27764:18959 67.10447:98041 68.11166:13975 69.09608:33270 70.27474:9990 71.09413:18746 72.06923:1745 76.07375:3724 77.07389:72461 78.10588:17375 79.08164:200297 80.08981:30102 81.09834:208508 82.04473:18177 83.10225:22092 83.996…	85.3	null	99.9	75.6	70.4	77.2	88.2	10.47	50.94124:5809 52.08776:1986 53.04952:49296 54.1468:7012 55.0788:102119 56.14744:2477 57.07579:14955 59.10137:4495 60.05486:1653 62.1379:680 63.06001:2709 65.03579:39744 66.27764:18959 67.10447:98041 68.11166:13975 69.09608:33270 70.27474:9990 71.09413:18746 72.06923:1745 76.07375:3724 77.07389:72461 78.10588:17375 79.08164:200297 80.08981:30102 81.09834:208508 82.04473:18177 83.10225:22092 83.996…
D-(-)-Fructose	16.702	1867.31	73.0138	1	7.596	1864.3	C6H12O6	C-glycosyl compounds	RFSUNEUAIZKAJO-VRPWFDPXSA-N	OC[C@@H](O1)[C@@H](O)[C@H](O)C(O)(CO)1	53.02927:28037 54.08971:30876 55.03428:53330 56.04358:19070 57.08212:43063 58.02006:98308 59.03091:424756 60.03983:36253 60.99478:28103 61.60646:4199 64.69813:3715 65.62019:1603 66.23667:527 67.06769:13260 68.07141:18976 68.67334:5833 69.19441:17932 70.04237:51530 71.03532:61469 71.895:93235 73.03175:19912206 74.08256:1673026 75.04515:1005167 76.09682:48728 77.02512:8885 78.01929:3848 79.86572:27…	94.4	null	100	90.7	88.9	88.7	100	155.05	53.02927:28037 54.08971:30876 55.03428:53330 56.04358:19070 57.08212:43063 58.02006:98308 59.03091:424756 60.03983:36253 60.99478:28103 61.60646:4199 64.69813:3715 65.62019:1603 66.23667:527 67.06769:13260 68.07141:18976 68.67334:5833 69.19441:17932 70.04237:51530 71.03532:61469 71.895:93235 73.03175:19912206 74.08256:1673026 75.04515:1005167 76.09682:48728 77.02512:8885 78.01929:3848 79.86572:27…
trans-Cinnamic acid	13.12	1549.49	205.072	0.952	6.954	1554	C9H8O2	Cinnamic acids	WBYWAXJHAXSJNI-UHFFFAOYSA-N	OC(=O)C=Cc(c1)cccc1	50.17289:9885 51.01945:58044 51.97435:6703 53.00022:4355 54.22614:1228 55.06252:2050 56.91093:3629 57.42508:8306 58.16098:1645 59.02015:34151 60.0159:7211 60.96256:16701 62.03556:7445 63.05896:17968 63.77256:769 65.02273:4316 66.07909:787 67.26978:2845 69.37345:1895 71.26248:2405 72.14983:6310 73.03548:82360 74.13886:27980 75.0424:305394 76.02146:65061 77.01189:286128 78.02808:20323 79.02696:8955…	94.1	0	98.1	91.4	90.1	90.1	98.1	67.53	50.17289:9885 51.01945:58044 51.97435:6703 53.00022:4355 54.22614:1228 55.06252:2050 56.91093:3629 57.42508:8306 58.16098:1645 59.02015:34151 60.0159:7211 60.96256:16701 62.03556:7445 63.05896:17968 63.77256:769 65.02273:4316 66.07909:787 67.26978:2845 69.37345:1895 71.26248:2405 72.14983:6310 73.03548:82360 74.13886:27980 75.0424:305394 76.02146:65061 77.01189:286128 78.02808:20323 79.02696:8955…
MYO-INOSITOL	17.519	1948.26	318.139	0.905	-1	1947.24	C24H60O6Si6	Cyclitols and derivatives	FRTKXRNTVMCAKI-UHFFFAOYSA-N	C(C1([H])O[Si](C)(C)C)(C(C(C(C1([H])O[Si](C)(C)C)([H])O[Si](C)(C)C)([H])O[Si](C)(C)C)([H])O[Si](C)(C)C)([H])O[Si](C)(C)C	50.92128:1671 51.98383:1 52.993:27615 54.05889:17230 55.05921:54685 56.03562:752 57.08904:10575 58.07842:13651 59.02974:85537 60.08437:7202 60.99716:9050 61.96164:1478 63.22568:516 65.15791:7850 65.8976:1731 66.89722:11920 67.92545:10816 69.04842:18435 69.99185:4444 70.91404:10557 71.91727:91103 73.03099:7311712 74.0722:647616 75.0604:374312 76.0964:15203 76.97004:15521 78.87107:7733 80.15128:230…	98.5	null	99.4	97.9	97.4	97.6	100	491.59	50.92128:1671 51.98383:1 52.993:27615 54.05889:17230 55.05921:54685 56.03562:752 57.08904:10575 58.07842:13651 59.02974:85537 60.08437:7202 60.99716:9050 61.96164:1478 63.22568:516 65.15791:7850 65.8976:1731 66.89722:11920 67.92545:10816 69.04842:18435 69.99185:4444 70.91404:10557 71.91727:91103 73.03099:7311712 74.0722:647616 75.0604:374312 76.0964:15203 76.97004:15521 78.87107:7733 80.15128:230…
Inositol	18.833	2082.3	217.125	0.952	13.343	2075.91	C6H12O6	Cyclohexanols	CDAISMWEOUEBRE-GPIVLXJGSA-N	O[C@H]([C@@H](O)1)[C@H](O)[C@@H](O)[C@@H](O)[C@@H](O)1	50.98726:941 51.97176:827 53.03416:3625 58.19636:1112 60.30617:1776 61.01596:656 62.89155:654 68.1931:683 73.03196:145108 74.12495:19294 76.98658:51 78.09946:25 89.1629:4621 99.19402:158 100.09901:7758 101.0886:9814 102.07059:5735 103.09004:39999 104.08254:1695 111.17171:4254 114.2859:919 114.93874:4265 117.97302:2981 118.94752:3420 120.0797:4227 126.15107:33 127.05253:5394 128.33003:6430 129.088…	88	0	96	82.6	81.2	82.9	86.5	9.19	50.98726:941 51.97176:827 53.03416:3625 58.19636:1112 60.30617:1776 61.01596:656 62.89155:654 68.1931:683 73.03196:145108 74.12495:19294 76.98658:51 78.09946:25 89.1629:4621 99.19402:158 100.09901:7758 101.0886:9814 102.07059:5735 103.09004:39999 104.08254:1695 111.17171:4254 114.2859:919 114.93874:4265 117.97302:2981 118.94752:3420 120.0797:4227 126.15107:33 127.05253:5394 128.33003:6430 129.088…
ononitol	17.59	1954.84	217.107	0.905	11.325	1948.23	C7H14O6	Cyclohexanols	DSCFFEYYQKSRSV-UHFFFAOYNA-N	COC1C(O)C(O)C(O)C(O)C1O	50.07976:1212 50.75535:3367 52.98707:28090 54.1577:17555 55.04816:55077 55.93525:5371 56.97562:3687 57.99254:3396 59.02118:225601 59.99618:17652 61.05611:17277 63.20284:0 64.97643:6324 66.01238:3795 67.0049:12240 67.981:12155 68.99474:15359 70.09309:12476 71.05131:179076 73.01284:7171206 74.05834:601122 75.02774:428638 75.94988:25977 76.86882:15619 77.93834:3636 80.08619:3296 81.02184:68495 82.17…	90.8	0	94.4	88.4	84.2	89.4	98.7	28.53	50.07976:1212 50.75535:3367 52.98707:28090 54.1577:17555 55.04816:55077 55.93525:5371 56.97562:3687 57.99254:3396 59.02118:225601 59.99618:17652 61.05611:17277 63.20284:0 64.97643:6324 66.01238:3795 67.0049:12240 67.981:12155 68.99474:15359 70.09309:12476 71.05131:179076 73.01284:7171206 74.05834:601122 75.02774:428638 75.94988:25977 76.86882:15619 77.93834:3636 80.08619:3296 81.02184:68495 82.17…
pinitol	16.104	1809.66	73.0156	0.952	10.374	1812.01	C7H14O6	Cyclohexanols	DSCFFEYYQKSRSV-FEPQRWDDSA-N	COC1[C@@H](O)[C@@H](O)C(O)[C@H](O)[C@H]1O	50.00816:322 51.03776:15078 52.02739:11979 53.04066:321787 54.14283:218621 55.04:995107 56.02951:73459 56.98914:125788 58.02702:310006 59.01073:3418570 60.05627:252179 61.03167:293602 61.96126:11276 63.08034:9235 63.95733:4283 65.02848:120410 66.06241:43056 67.00693:316443 68.03295:149980 69.02363:429162 70.05999:233274 71.05662:2707563 73.00101:121730392 74.0877:10010153 75.04441:7278355 76.0659…	92.5	0	99.9	87.6	83.6	87.8	99	958.22	50.00816:322 51.03776:15078 52.02739:11979 53.04066:321787 54.14283:218621 55.04:995107 56.02951:73459 56.98914:125788 58.02702:310006 59.01073:3418570 60.05627:252179 61.03167:293602 61.96126:11276 63.08034:9235 63.95733:4283 65.02848:120410 66.06241:43056 67.00693:316443 68.03295:149980 69.02363:429162 70.05999:233274 71.05662:2707563 73.00101:121730392 74.0877:10010153 75.04441:7278355 76.0659…
glucosaminic acid	18.108	2006.56	205.096	1	11.824	2022.97	C6H13NO6	D-alpha-amino acids	UFYKDFXCZBTLOO-TXICZTDVSA-N	N[C@H]([C@@H](O)[C@H](O)[C@H](O)CO)C(O)=O	50.17681:1133 51.14508:1559 51.96839:1138 52.64214:3976 56.15368:3381 57.16366:2185 58.98028:6791 60.12791:1 62.85001:966 64.96851:302 67.05182:2792 67.91088:2382 68.89648:2571 70.00343:2511 70.96189:1 72.14206:8002 73.06076:214747 74.09302:37370 75.05267:6625 77.10622:3050 80.04318:348 81.17778:1577 84.30208:3650 85.09765:2117 87.14176:937 88.30998:517 89.0927:11061 90.32504:2567 92.04475:268 92…	75.6	0	78.9	73.4	69.3	71.1	90.5	11.43	50.17681:1133 51.14508:1559 51.96839:1138 52.64214:3976 56.15368:3381 57.16366:2185 58.98028:6791 60.12791:1 62.85001:966 64.96851:302 67.05182:2792 67.91088:2382 68.89648:2571 70.00343:2511 70.96189:1 72.14206:8002 73.06076:214747 74.09302:37370 75.05267:6625 77.10622:3050 80.04318:348 81.17778:1577 84.30208:3650 85.09765:2117 87.14176:937 88.30998:517 89.0927:11061 90.32504:2567 92.04475:268 92…
lysine	17.226	1919.71	174.131	0.524	11.12	1917.96	C6H14N2O2	D-alpha-amino acids	KDXKERNSBIXSRK-YFKPBYRVSA-N	NCCCC[C@H](N)C(O)=O	55.14351:7986 57.05737:2407 59.02669:11449 59.8157:2704 60.87796:3141 61.92485:688 62.97715:924 65.49106:617 66.00565:640 67.00666:1521 68.15991:2585 69.95849:232 71.04607:4614 73.03437:151314 74.08182:18692 75.01763:15202 75.95802:111 77.93465:1612 79.86007:1636 81.02828:6146 82.14921:8885 83.11357:5462 84.1171:315 85.0014:12498 85.97742:36147 86.88214:6435 87.97582:16351 90.12382:2316 91.96069:…	87	0	99.8	78.4	67.2	89.4	90.2	102.24	55.14351:7986 57.05737:2407 59.02669:11449 59.8157:2704 60.87796:3141 61.92485:688 62.97715:924 65.49106:617 66.00565:640 67.00666:1521 68.15991:2585 69.95849:232 71.04607:4614 73.03437:151314 74.08182:18692 75.01763:15202 75.95802:111 77.93465:1612 79.86007:1636 81.02828:6146 82.14921:8885 83.11357:5462 84.1171:315 85.0014:12498 85.97742:36147 86.88214:6435 87.97582:16351 90.12382:2316 91.96069:…
xylonolactone	13.941	1617.17	217.126	0.762	8.92	1620.24	C5H8O5	Delta valerolactones	XXBSUZSONOQQGK-FLRLBIABSA-N	O[C@@H]1COC(=O)[C@H](O)[C@H]1O	51.16821:3 52.03881:1396 52.76403:93 53.97952:1190 55.06747:3997 56.09904:283 58.07386:5016 59.94117:2283 60.77861:1084 64.11443:47 64.991:588 65.9907:372 67.06828:1348 69.1124:8324 72.08119:8317 73.05845:184676 74.10342:8930 75.04109:22580 76.10142:4501 76.81074:5437 77.32948:4208 77.97293:17 79.03197:340 80.99938:2639 86.9361:1932 89.02631:813 90.04038:51 91.12262:6337 92.9683:7636 95.13452:276…	89	0	99	82.4	79.8	84.8	85.2	6.02	51.16821:3 52.03881:1396 52.76403:93 53.97952:1190 55.06747:3997 56.09904:283 58.07386:5016 59.94117:2283 60.77861:1084 64.11443:47 64.991:588 65.9907:372 67.06828:1348 69.1124:8324 72.08119:8317 73.05845:184676 74.10342:8930 75.04109:22580 76.10142:4501 76.81074:5437 77.32948:4208 77.97293:17 79.03197:340 80.99938:2639 86.9361:1932 89.02631:813 90.04038:51 91.12262:6337 92.9683:7636 95.13452:276…
Fumaric acid	10.494	1347.1	245.098	0.952	8.897	1347.35	C4H4O4	Dicarboxylic acids and derivatives	VZCYOOQTPOCHFL-OWOJBTEDSA-N	[H]\C(=C(\[H])C(O)=O)C(O)=O	53.00225:33606 53.79464:4242 54.93327:7670 57.05532:9299 58.0252:13748 59.0183:4845 60.02128:7787 61.01672:18454 62.00605:12 63.00737:5045 63.63294:3970 64.89769:23 66.0894:12495 66.99107:1127 67.81763:1939 68.93296:12915 70.07081:9268 71.02354:3817 72.08336:11136 73.07403:310073 74.08507:49294 75.04076:195637 76.07185:24184 77.05319:18446 81.13022:5483 82.07104:7951 83.10201:40311 84.07967:30223…	96.4	0.6	100	94	88.6	99.2	100	174.23	53.00225:33606 53.79464:4242 54.93327:7670 57.05532:9299 58.0252:13748 59.0183:4845 60.02128:7787 61.01672:18454 62.00605:12 63.00737:5045 63.63294:3970 64.89769:23 66.0894:12495 66.99107:1127 67.81763:1939 68.93296:12915 70.07081:9268 71.02354:3817 72.08336:11136 73.07403:310073 74.08507:49294 75.04076:195637 76.07185:24184 77.05319:18446 81.13022:5483 82.07104:7951 83.10201:40311 84.07967:30223…
glutaric acid	11.097	1389.53	147.082	1	6.99	1392.34	C5H8O4	Dicarboxylic acids and derivatives	JFCQEDHGNNZCLN-UHFFFAOYSA-N	OC(=O)CCCC(O)=O	50.36861:2759 52.13208:179 53.06863:1689 55.04827:8529 57.10491:5451 59.02324:22209 60.02715:1720 61.02996:1058 66.14362:4298 69.06687:11443 71.10488:4065 73.05114:174704 74.08975:22615 75.04187:48554 76.09044:6189 77.00403:337 79.07513:4018 80.03187:253 85.07366:8623 87.1405:3692 87.99336:1522 92.15717:3515 94.12035:5062 97.06095:36877 98.05106:3397 99.03707:10204 100.25646:1337 101.07415:16794 …	88.4	0	99.2	81.2	78.7	85	80.8	6.82	50.36861:2759 52.13208:179 53.06863:1689 55.04827:8529 57.10491:5451 59.02324:22209 60.02715:1720 61.02996:1058 66.14362:4298 69.06687:11443 71.10488:4065 73.05114:174704 74.08975:22615 75.04187:48554 76.09044:6189 77.00403:337 79.07513:4018 80.03187:253 85.07366:8623 87.1405:3692 87.99336:1522 92.15717:3515 94.12035:5062 97.06095:36877 98.05106:3397 99.03707:10204 100.25646:1337 101.07415:16794 …
Malonic acid	8.408	1198.7	148.142	0.81	6.386	1197.14	C3H4O4	Dicarboxylic acids and derivatives	OFOBLEOULBTSOW-UHFFFAOYSA-N	OC(=O)CC(O)=O	50.0855:569 51.09019:5843 52.03036:12069 55.97406:3525 57.2955:8117 59.08131:8093 61.91108:503 62.83796:5535 63.67076:2033 64.92159:745 66.14647:2361 68.23267:13 72.50848:814 73.11558:14769 74.28025:7352 79.07111:16354 82.07336:3090 85.27198:1330 87.21542:2194 88.09499:294 93.0304:15554 94.10342:770 95.92155:884 96.92991:3193 98.26982:158 99.16859:4239 102.1057:2912 103.04794:9148 105.98816:695 1…	87.3	0	100	78.8	76.5	83.3	76.5	4.56	50.0855:569 51.09019:5843 52.03036:12069 55.97406:3525 57.2955:8117 59.08131:8093 61.91108:503 62.83796:5535 63.67076:2033 64.92159:745 66.14647:2361 68.23267:13 72.50848:814 73.11558:14769 74.28025:7352 79.07111:16354 82.07336:3090 85.27198:1330 87.21542:2194 88.09499:294 93.0304:15554 94.10342:770 95.92155:884 96.92991:3193 98.26982:158 99.16859:4239 102.1057:2912 103.04794:9148 105.98816:695 1…
Oxalic acid	7.516	1108.89	147.121	0.952	5.603	1124.58	C2H2O4	Dicarboxylic acids and derivatives	MUBZPKHOEPUJKR-UHFFFAOYSA-N	OC(=O)C(O)=O	50.20089:1934 51.12728:3514 53.06032:1665 54.34003:1 55.01829:3001 55.87851:1049 56.42409:871 59.00454:3087 60.07216:3124 61.99396:576 62.96616:416 64.92506:2081 66.2219:1733 68.14082:280 69.65541:1013 72.19003:967 73.68516:1007 74.30108:1 76.12185:3275 77.03216:3807 79.03674:0 82.04775:441 82.84189:0 83.58746:665 84.9866:138 87.07917:251 88.10644:2629 89.1941:3036 92.06573:1 95.12305:825 96.0640…	72.2	0.1	74	71	64.8	75.8	80	7.18	50.20089:1934 51.12728:3514 53.06032:1665 54.34003:1 55.01829:3001 55.87851:1049 56.42409:871 59.00454:3087 60.07216:3124 61.99396:576 62.96616:416 64.92506:2081 66.2219:1733 68.14082:280 69.65541:1013 72.19003:967 73.68516:1007 74.30108:1 76.12185:3275 77.03216:3807 79.03674:0 82.04775:441 82.84189:0 83.58746:665 84.9866:138 87.07917:251 88.10644:2629 89.1941:3036 92.06573:1 95.12305:825 96.0640…
Succinic acid	9.974	1310.06	147.103	0.857	6.177	1304.3	C4H6O4	Dicarboxylic acids and derivatives	KDYFGRWQOYBRFD-UHFFFAOYSA-N	OC(=O)CCC(O)=O	54.16069:2338 56.03169:35346 56.98545:12168 60.01237:10126 62.99855:4424 64.80198:2772 68.17771:161 70.08846:3200 71.15673:2465 72.07702:6650 73.05279:163388 74.0787:7653 75.041:30028 76.02769:1063 77.0432:13191 78.03606:6651 79.05056:1 80.20721:4425 82.05756:5856 83.11738:5520 84.06415:2683 85.0699:3648 88.02406:4999 89.03277:19156 89.97989:10537 93.92504:3341 94.98171:10044 96.05443:5190 97.133…	87.3	0	96.1	81.4	73.4	90.4	87.5	13.72	54.16069:2338 56.03169:35346 56.98545:12168 60.01237:10126 62.99855:4424 64.80198:2772 68.17771:161 70.08846:3200 71.15673:2465 72.07702:6650 73.05279:163388 74.0787:7653 75.041:30028 76.02769:1063 77.0432:13191 78.03606:6651 79.05056:1 80.20721:4425 82.05756:5856 83.11738:5520 84.06415:2683 85.0699:3648 88.02406:4999 89.03277:19156 89.97989:10537 93.92504:3341 94.98171:10044 96.05443:5190 97.133…
Cysteinylglycine	18.313	2027.4	220.123	0.476	8.166	2044.8	C5H10N2O3S	Dipeptides	ZUKPVRWZDMRIEO-UHFFFAOYNA-N	OC(=O)CNC(=O)C(N)CS	50.20284:3417 51.12121:1112 51.9965:5229 52.89339:1070 53.94652:6150 55.03324:18338 56.02646:17887 60.09825:3028 61.00811:165 61.99143:326 63.10273:485 68.17072:3350 69.04894:3900 70.04497:2145 70.74544:0 73.05862:1 74.08491:1 75.03356:497163 75.99257:4612 78.22314:0 79.08952:981 82.07513:5096 83.08339:1 84.01263:7593 85.9279:1589 87.07538:139 89.03224:0 90.09512:1044 94.04946:5461 96.06947:1471 …	72.1	null	69.4	73.8	93.4	40.2	82.1	8.6	50.20284:3417 51.12121:1112 51.9965:5229 52.89339:1070 53.94652:6150 55.03324:18338 56.02646:17887 60.09825:3028 61.00811:165 61.99143:326 63.10273:485 68.17072:3350 69.04894:3900 70.04497:2145 70.74544:0 73.05862:1 74.08491:1 75.03356:497163 75.99257:4612 78.22314:0 79.08952:981 82.07513:5096 83.08339:1 84.01263:7593 85.9279:1589 87.07538:139 89.03224:0 90.09512:1044 94.04946:5461 96.06947:1471 …
(-)-Epigallo catechin	25.502	2902.02	73.026	1	17.722	2906.68	C15H14O7	Epigallocatechins	XMOCLSLCDHWDHP-UHFFFAOYNA-N	Oc(c1)cc(O2)c(CC(O)C2c(c3)cc(O)c(O)c(O)3)c(O)1	50.77163:542 52.18188:1207 54.92794:2162 56.8695:9231 58.01534:17615 59.03857:35238 59.8453:10166 60.89191:6485 62.87592:4536 63.48268:2172 64.93775:2180 67.00369:163 69.12486:869 70.04129:5225 71.05043:11410 73.01753:11476047 74.08075:887742 75.05004:491694 76.12792:20609 77.04408:7545 78.36582:4456 79.09208:7474 80.0803:1931 81.10237:2670 82.99744:4819 84.04658:4 85.13725:12653 86.10606:3785 87…	91.2	null	98.5	86.4	81.4	89.1	95.9	660.47	50.77163:542 52.18188:1207 54.92794:2162 56.8695:9231 58.01534:17615 59.03857:35238 59.8453:10166 60.89191:6485 62.87592:4536 63.48268:2172 64.93775:2180 67.00369:163 69.12486:869 70.04129:5225 71.05043:11410 73.01753:11476047 74.08075:887742 75.05004:491694 76.12792:20609 77.04408:7545 78.36582:4456 79.09208:7474 80.0803:1931 81.10237:2670 82.99744:4819 84.04658:4 85.13725:12653 86.10606:3785 87…
beta-mannosylglycerate	19.913	2197.82	204.11	1	12.906	2194.61	C9H16O9	Fatty acyl glycosides of mono- and disaccharides	DDXCFDOPXBPUJC-SAYMMRJXSA-N	OC[C@@H](O[C@H]1O[C@H](CO)[C@@H](O)[C@H](O)[C@@H]1O)C(O)=O	50.91448:3641 55.10422:13608 56.07002:4400 57.0558:114140 58.1065:637 63.01534:975 71.08367:6966 71.96878:7858 73.03497:326473 74.00742:36107 75.03847:30948 83.08754:6623 84.09287:5585 85.06283:78266 86.17605:3716 88.16006:3351 89.01663:4505 94.11846:24049 97.14632:14225 98.10004:2902 98.99905:4497 100.1542:2785 101.04496:6720 102.07298:2084 103.0898:13402 104.06165:10019 106.12016:6213 111.1094:…	87.7	0	99.6	79.7	81.1	77.5	80	192.42	50.91448:3641 55.10422:13608 56.07002:4400 57.0558:114140 58.1065:637 63.01534:975 71.08367:6966 71.96878:7858 73.03497:326473 74.00742:36107 75.03847:30948 83.08754:6623 84.09287:5585 85.06283:78266 86.17605:3716 88.16006:3351 89.01663:4505 94.11846:24049 97.14632:14225 98.10004:2902 98.99905:4497 100.1542:2785 101.04496:6720 102.07298:2084 103.0898:13402 104.06165:10019 106.12016:6213 111.1094:…
Lactitol	24.471	2766.28	73.0257	0.905	15.992	2764.43	C12H24O11	Fatty acyl glycosides of mono- and disaccharides	VQHSOMBJVWLPSR-JVCRWLNRSA-N	OC[C@H](O)[C@@H](O)[C@H](O[C@@H]1O[C@H](CO)[C@H](O)[C@H](O)[C@H]1O)[C@H](O)CO	52.09031:0 53.98536:1093 56.05364:5264 57.71626:2258 58.99945:9588 59.78239:2189 60.41176:2827 61.06935:339 62.54595:620 66.1663:3424 67.15462:4620 68.05072:1 69.04329:9064 70.00414:2230 70.99129:2809 71.99589:1319 73.02812:1166733 74.01608:98537 75.00562:65922 77.02367:5839 78.06838:3561 80.28123:1025 81.05109:17011 83.20679:0 83.95825:2353 86.06591:2676 86.90247:3902 87.96023:6957 88.99294:4131…	90	null	99.8	83.4	79.9	82.5	95.6	16.59	52.09031:0 53.98536:1093 56.05364:5264 57.71626:2258 58.99945:9588 59.78239:2189 60.41176:2827 61.06935:339 62.54595:620 66.1663:3424 67.15462:4620 68.05072:1 69.04329:9064 70.00414:2230 70.99129:2809 71.99589:1319 73.02812:1166733 74.01608:98537 75.00562:65922 77.02367:5839 78.06838:3561 80.28123:1025 81.05109:17011 83.20679:0 83.95825:2353 86.06591:2676 86.90247:3902 87.96023:6957 88.99294:4131…
lactobionic acid	24.222	2733.01	204.1	0.81	15.881	2741.55	C12H22O12	Fatty acyl glycosides of mono- and disaccharides	JYTUSYBCFIZPBE-AMTLMPIISA-N	OC[C@@H](O)[C@@H](O[C@@H]1O[C@H](CO)[C@H](O)[C@H](O)[C@H]1O)[C@H](O)[C@@H](O)C(O)=O	50.19498:490 52.0936:2384 53.16273:3347 54.95303:3162 56.08314:3078 57.18638:3904 59.12151:2158 60.93203:1909 62.18846:198 65.09894:3324 66.9893:1880 68.12297:1824 68.99965:1 70.91202:3901 73.04942:0 74.09119:65524 75.03193:0 76.00808:3111 76.96487:7769 79.01252:3905 80.04279:2290 81.04424:1 83.07184:7632 84.03202:1135 85.41637:0 87.79132:161 88.88714:1620 89.99687:1709 91.13995:10020 92.11272:34…	83.8	null	99.8	73.1	85.1	52.9	77.6	7.23	50.19498:490 52.0936:2384 53.16273:3347 54.95303:3162 56.08314:3078 57.18638:3904 59.12151:2158 60.93203:1909 62.18846:198 65.09894:3324 66.9893:1880 68.12297:1824 68.99965:1 70.91202:3901 73.04942:0 74.09119:65524 75.03193:0 76.00808:3111 76.96487:7769 79.01252:3905 80.04279:2290 81.04424:1 83.07184:7632 84.03202:1135 85.41637:0 87.79132:161 88.88714:1620 89.99687:1709 91.13995:10020 92.11272:34…
maltitol	24.958	2828.7	361.116	0.857	16.28	2824.21	C12H24O11	Fatty acyl glycosides of mono- and disaccharides	VQHSOMBJVWLPSR-WUJBLJFYSA-N	OC[C@H](O)[C@@H](O)[C@H](O[C@H]1O[C@H](CO)[C@@H](O)[C@H](O)[C@H]1O)[C@H](O)CO	50.37004:652 51.00589:1007 52.91164:90 53.54442:413 54.42189:1278 55.00507:1662 58.86184:4717 59.87714:0 60.8634:414 61.97549:1171 65.96082:608 69.07774:2998 71.00421:741 73.04466:0 77.12717:640 81.09074:6431 83.35546:5308 84.31069:0 89.0318:10221 90.99474:3711 93.0071:441 94.18683:2527 94.99601:6016 96.09479:3821 97.07227:5092 98.12295:630 100.02927:1680 101.03764:7476 103.02649:28232 103.978:19…	82	null	97.3	71.9	65.6	78.3	77.8	15.42	50.37004:652 51.00589:1007 52.91164:90 53.54442:413 54.42189:1278 55.00507:1662 58.86184:4717 59.87714:0 60.8634:414 61.97549:1171 65.96082:608 69.07774:2998 71.00421:741 73.04466:0 77.12717:640 81.09074:6431 83.35546:5308 84.31069:0 89.0318:10221 90.99474:3711 93.0071:441 94.18683:2527 94.99601:6016 96.09479:3821 97.07227:5092 98.12295:630 100.02927:1680 101.03764:7476 103.02649:28232 103.978:19…
Gallic acid	17.545	1950.37	281.057	0.857	12.496	1943.6	C7H6O5	Gallic acids	LNTHITQWFMADLM-UHFFFAOYSA-N	OC(=O)c(c1)cc(O)c(O)c(O)1	50.01782:650 50.92244:3065 57.11454:12810 59.07561:3125 62.83891:2926 65.01953:3448 65.92104:1965 68.04614:665 69.00357:2449 74.09909:24953 75.05806:38084 76.08459:5779 77.10474:23313 78.04826:5284 79.05918:3130 81.07937:1109 82.23074:530 83.06196:11996 84.09157:4091 84.97811:935 86.62384:136 87.19061:496 91.09605:25435 92.12991:5596 93.16738:2636 94.0745:326 95.18705:4616 96.20315:2084 98.16051:…	90.4	0	95.9	86.8	93.3	82.3	76.5	216.91	50.01782:650 50.92244:3065 57.11454:12810 59.07561:3125 62.83891:2926 65.01953:3448 65.92104:1965 68.04614:665 69.00357:2449 74.09909:24953 75.05806:38084 76.08459:5779 77.10474:23313 78.04826:5284 79.05918:3130 81.07937:1109 82.23074:530 83.06196:11996 84.09157:4091 84.97811:935 86.62384:136 87.19061:496 91.09605:25435 92.12991:5596 93.16738:2636 94.0745:326 95.18705:4616 96.20315:2084 98.16051:…
4-Aminobutyric acid	12.824	1525.98	304.166	0.619	10.104	1541.33	C4H9NO2	Gamma amino acids and derivatives	BTCSSZJGUNDROE-UHFFFAOYSA-N	NCCCC(O)=O	50.89891:1045 52.86288:3389 58.11607:11473 61.02145:6615 64.74262:215 65.61571:2450 66.74761:1093 68.05787:1120 69.04633:4598 70.1778:715 74.02975:59686 77.11795:2524 78.14264:2967 78.99972:5694 80.27292:1539 81.0714:215 82.09464:2985 86.02951:27501 87.11011:298 93.9271:1123 96.41008:1371 97.11829:1430 98.09096:9388 100.07522:27506 107.14773:5191 107.86344:5094 110.05031:4057 111.87219:2482 114.2…	73	0	75.8	71.2	76.9	73.8	48.6	36.43	50.89891:1045 52.86288:3389 58.11607:11473 61.02145:6615 64.74262:215 65.61571:2450 66.74761:1093 68.05787:1120 69.04633:4598 70.1778:715 74.02975:59686 77.11795:2524 78.14264:2967 78.99972:5694 80.27292:1539 81.0714:215 82.09464:2985 86.02951:27501 87.11011:298 93.9271:1123 96.41008:1371 97.11829:1430 98.09096:9388 100.07522:27506 107.14773:5191 107.86344:5094 110.05031:4057 111.87219:2482 114.2…
dehydroascorbic acid	16.502	1848.46	157.022	0.286	10.557	1837.75	C6H6O6	Gamma butyrolactones	SBJKKFFYIZUCET-JLAZNSOCSA-N	OC[C@H](O)[C@H]1OC(=O)C(=O)C1=O	50.17916:1285 52.97809:44177 54.98824:3693057 56.05416:107752 57.0496:18965 58.08395:69937 59.03719:260051 60.07639:71716 61.03091:50566 62.01088:9091 62.84294:4783 63.54045:1155 65.08668:7240 65.98576:39582 67.04092:27525 67.98724:34882 70.04488:66939 73.02927:15002308 74.08212:1372032 75.04652:1577869 76.02993:7541 77.03757:76280 78.96266:4012 80.10404:15013 81.04765:14948 82.06717:33916 83.037…	78.3	0	88	71.9	71.8	74	67.6	205.5	50.17916:1285 52.97809:44177 54.98824:3693057 56.05416:107752 57.0496:18965 58.08395:69937 59.03719:260051 60.07639:71716 61.03091:50566 62.01088:9091 62.84294:4783 63.54045:1155 65.08668:7240 65.98576:39582 67.04092:27525 67.98724:34882 70.04488:66939 73.02927:15002308 74.08212:1372032 75.04652:1577869 76.02993:7541 77.03757:76280 78.96266:4012 80.10404:15013 81.04765:14948 82.06717:33916 83.037…
erythronic acid lactone	10.805	1368.8	73.0268	0.952	6.792	1370.83	C4H6O4	Gamma butyrolactones	SGMJBNSHAZVGMC-PWNYCUMCSA-N	O[C@@H]1COC(=O)[C@@H]1O	50.12254:1 51.04048:10937 52.07333:3599 53.05054:2059 54.08084:3362 55.02955:43394 56.03285:4224 57.02425:16057 58.10345:16532 59.0766:128567 60.0088:11613 60.93795:34495 62.06908:3811 63.25166:3203 63.97541:800 66.05563:98611 66.81094:6003 67.72344:397 69.08275:1418 70.09863:7444 71.1247:12513 71.84922:26784 73.02679:1488048 74.05402:116430 75.02396:289902 76.08234:20144 76.96162:12944 78.07553:…	88.2	0	99.2	80.9	82.1	76.8	85.7	7.08	50.12254:1 51.04048:10937 52.07333:3599 53.05054:2059 54.08084:3362 55.02955:43394 56.03285:4224 57.02425:16057 58.10345:16532 59.0766:128567 60.0088:11613 60.93795:34495 62.06908:3811 63.25166:3203 63.97541:800 66.05563:98611 66.81094:6003 67.72344:397 69.08275:1418 70.09863:7444 71.1247:12513 71.84922:26784 73.02679:1488048 74.05402:116430 75.02396:289902 76.08234:20144 76.96162:12944 78.07553:…
2-Oxoglutaric acid	13.295	1563.92	73.0312	0.857	6.976	1561.3	C5H6O5	Gamma-keto acids and derivatives	KPGXRSRHYNQIFN-UHFFFAOYSA-N	OC(=O)CCC(=O)C(O)=O	51.22889:1441 53.04352:1296 55.09876:5894 56.17601:0 58.06805:6116 58.8622:2552 59.71012:5134 60.38063:3466 61.0784:2813 61.92026:758 62.49965:147 64.73362:2627 65.3073:1981 66.18722:5025 67.02158:9814 67.82306:5699 68.98898:3835 70.05163:4358 70.97302:2348 72.09705:5913 73.03119:895942 74.10651:5714 75.01961:1 76.05186:0 76.96196:326 78.26082:2489 79.11177:4777 80.10146:1 80.98005:7048 82.09071:…	87.7	0	99.8	79.6	89.4	59.8	89.7	227.03	51.22889:1441 53.04352:1296 55.09876:5894 56.17601:0 58.06805:6116 58.8622:2552 59.71012:5134 60.38063:3466 61.0784:2813 61.92026:758 62.49965:147 64.73362:2627 65.3073:1981 66.18722:5025 67.02158:9814 67.82306:5699 68.98898:3835 70.05163:4358 70.97302:2348 72.09705:5913 73.03119:895942 74.10651:5714 75.01961:1 76.05186:0 76.96196:326 78.26082:2489 79.11177:4777 80.10146:1 80.98005:7048 82.09071:…
D-(+)-Galacturonic acid	17.39	1935.36	333.156	0.524	7.789	1929.8	C6H10O7	Glucuronic acid derivatives	AEMOLEFTQBMNLQ-YMDCURPLSA-N	OC(=O)[C@@H](O1)[C@H](O)[C@H](O)[C@@H](O)C(O)1	55.13687:7504 56.15278:1563 57.14125:1676 57.99203:3087 58.98687:29176 59.91021:2443 65.10929:1596 65.68961:0 66.47512:931 67.26969:0 68.13908:1096 70.06578:4926 71.06097:3633 72.02798:8328 73.03635:782082 74.05783:66378 75.03531:33143 75.76769:2846 76.43448:2400 77.12489:5015 78.04372:1436 80.18046:0 81.0422:2026 81.91552:3129 83.19065:5283 86.037:5071 87.7439:3493 89.08545:31136 90.9685:9029 94…	89.9	null	97.3	84.9	80.7	85.3	96.4	76.15	55.13687:7504 56.15278:1563 57.14125:1676 57.99203:3087 58.98687:29176 59.91021:2443 65.10929:1596 65.68961:0 66.47512:931 67.26969:0 68.13908:1096 70.06578:4926 71.06097:3633 72.02798:8328 73.03635:782082 74.05783:66378 75.03531:33143 75.76769:2846 76.43448:2400 77.12489:5015 78.04372:1436 80.18046:0 81.0422:2026 81.91552:3129 83.19065:5283 86.037:5071 87.7439:3493 89.08545:31136 90.9685:9029 94…
Glucuronate	17.684	1964.6	333.129	0.476	12.796	1974.33	C6H10O7	Glucuronic acid derivatives	AEMOLEFTQBMNLQ-QIUUJYRFSA-N	[H][C@@]1(O)O[C@]([H])(C(O)=O)[C@@]([H])(O)[C@]([H])(O)[C@@]1([H])O	50.21497:541 51.98415:1600 52.86502:6661 55.00901:17967 58.19008:8862 59.04294:9270 62.9938:2106 65.21495:1321 66.99544:5755 68.05463:6415 69.04024:7303 69.97063:135 71.09827:8094 72.0038:66271 73.03111:815193 74.11947:167587 75.05538:108427 76.08756:10962 77.11133:12570 78.92846:0 79.9486:1537 83.0337:18283 84.04226:1014 85.05547:9341 86.17651:2062 87.13822:10462 88.98783:39443 90.03607:10796 91…	82.4	0	90.4	77	74.3	74.5	90	397.18	50.21497:541 51.98415:1600 52.86502:6661 55.00901:17967 58.19008:8862 59.04294:9270 62.9938:2106 65.21495:1321 66.99544:5755 68.05463:6415 69.04024:7303 69.97063:135 71.09827:8094 72.0038:66271 73.03111:815193 74.11947:167587 75.05538:108427 76.08756:10962 77.11133:12570 78.92846:0 79.9486:1537 83.0337:18283 84.04226:1014 85.05547:9341 86.17651:2062 87.13822:10462 88.98783:39443 90.03607:10796 91…
saccharic acid	18.136	2010.1	333.132	0.81	11.654	1996.74	C6H10O8	Glucuronic acid derivatives	DSLZVSRJTYRBFB-LLEIAEIESA-N	O[C@@H]([C@H](O)[C@@H](O)C(O)=O)[C@H](O)C(O)=O	52.19368:4386 54.04774:1212 56.02413:6509 57.0412:8795 58.05505:6287 59.04944:15797 62.06185:960 63.15333:1079 69.09484:13397 70.09677:0 71.11226:5478 71.9828:1 73.02527:549933 74.1123:70859 76.03293:10215 77.01839:3163 83.09758:6472 85.06841:4479 86.15022:3596 88.05357:5031 90.30371:1 95.01917:0 96.1452:7652 97.06763:4039 98.11055:4366 99.01809:2251 101.01938:2443 103.06218:87975 104.04089:13430…	74.8	0	78.3	72.4	74.9	71.3	67.1	18.04	52.19368:4386 54.04774:1212 56.02413:6509 57.0412:8795 58.05505:6287 59.04944:15797 62.06185:960 63.15333:1079 69.09484:13397 70.09677:0 71.11226:5478 71.9828:1 73.02527:549933 74.1123:70859 76.03293:10215 77.01839:3163 83.09758:6472 85.06841:4479 86.15022:3596 88.05357:5031 90.30371:1 95.01917:0 96.1452:7652 97.06763:4039 98.11055:4366 99.01809:2251 101.01938:2443 103.06218:87975 104.04089:13430…
glutamate	12.849	1528.51	84.0345	1	8.154	1526.55	C5H9NO4	Glutamic acid and derivatives	WHUUTDBJXJRKMK-VKHMYHEASA-N	N[C@@H](CCC(O)=O)C(O)=O	54.07123:4846 55.13745:167490 56.0472:1676036 57.04433:139486 58.07387:85524 59.03272:92782 60.05409:34896 61.01635:183845 62.00969:11054 63.10414:1857 64.78452:1231 65.94389:9550 67.08008:11339 71.0638:30670 72.00497:149360 73.02424:1894031 74.07656:289136 75.01369:1953722 76.0322:189205 77.0471:108633 78.15484:3406 79.10786:1116 79.90823:9847 80.78739:267 82.05194:17957 83.03101:75553 84.00694:…	86.8	0	99.6	78.3	62.9	90.6	100	320.48	54.07123:4846 55.13745:167490 56.0472:1676036 57.04433:139486 58.07387:85524 59.03272:92782 60.05409:34896 61.01635:183845 62.00969:11054 63.10414:1857 64.78452:1231 65.94389:9550 67.08008:11339 71.0638:30670 72.00497:149360 73.02424:1894031 74.07656:289136 75.01369:1953722 76.0322:189205 77.0471:108633 78.15484:3406 79.10786:1116 79.90823:9847 80.78739:267 82.05194:17957 83.03101:75553 84.00694:…
L-Glutamic acid	13.892	1612.66	246.129	0.952	6.643	1607.8	C5H9NO4	Glutamic acid and derivatives	WHUUTDBJXJRKMK-VKHMYHEASA-N	OC(=O)CC[C@H](N)C(O)=O	50.30378:2312 52.96495:4701 54.04892:15024 55.04094:64747 56.06722:320028 57.05257:76154 58.06586:51393 59.0511:171136 60.0146:49173 61.01584:60144 61.91455:1101 62.91456:2939 64.37991:1376 64.97266:1632 65.91692:9737 67.06495:5197 68.01559:13822 68.98714:3051 70.02714:35640 71.06253:28317 72.04846:160099 73.03764:4197098 74.08538:409557 75.0145:783526 76.08012:59733 77.06304:43667 78.06437:742 8…	92.6	null	97.1	89.6	87.7	87.4	100	921.95	50.30378:2312 52.96495:4701 54.04892:15024 55.04094:64747 56.06722:320028 57.05257:76154 58.06586:51393 59.0511:171136 60.0146:49173 61.01584:60144 61.91455:1101 62.91456:2939 64.37991:1376 64.97266:1632 65.91692:9737 67.06495:5197 68.01559:13822 68.98714:3051 70.02714:35640 71.06253:28317 72.04846:160099 73.03764:4197098 74.08538:409557 75.0145:783526 76.08012:59733 77.06304:43667 78.06437:742 8…
glycerol-alpha-phosphate	15.497	1754.67	73.0385	0.952	9.888	1746.17	C3H9O6P	Glycerophosphates	AWUCVROLDVIAJX-UHFFFAOYNA-N	OCC(O)COP(O)(O)=O	51.13376:3858 52.02735:337 53.00235:3424 53.889:2497 54.44857:662 56.18709:3359 56.98307:2553 58.05266:9405 59.02905:32093 59.87931:3986 60.47094:2112 61.14254:2968 62.08216:1151 62.91639:103 65.0181:1252 66.82692:681 68.09236:5089 71.00122:5219 71.98615:14465 73.05029:764413 74.09452:62827 75.04912:67221 76.02152:8944 79.13317:4223 80.0743:1945 81.09119:0 83.11228:0 84.05624:5760 85.03444:7327 8…	88.6	0	91.9	86.4	80.8	90.7	94.6	35.91	51.13376:3858 52.02735:337 53.00235:3424 53.889:2497 54.44857:662 56.18709:3359 56.98307:2553 58.05266:9405 59.02905:32093 59.87931:3986 60.47094:2112 61.14254:2968 62.08216:1151 62.91639:103 65.0181:1252 66.82692:681 68.09236:5089 71.00122:5219 71.98615:14465 73.05029:764413 74.09452:62827 75.04912:67221 76.02152:8944 79.13317:4223 80.0743:1945 81.09119:0 83.11228:0 84.05624:5760 85.03444:7327 8…
glycerol-3-galactoside	20.693	2288.84	204.1	0.905	13.42	2281.09	C9H18O8	Glycosylglycerols	NHJUPBDCSOGIKX-NTXXKDEISA-N	OC[C@@H](O)CO[C@@H]1O[C@H](CO)[C@H](O)[C@H](O)[C@H]1O	50.73116:1332 52.02644:721 53.12961:0 54.09649:215 57.01947:6222 58.85166:3093 59.7979:542 61.93186:699 63.00661:622 67.08412:3392 68.18144:1584 69.08346:4810 71.03795:2600 72.33306:12717 73.04789:332038 74.08954:29287 75.0672:11415 77.90455:1258 82.17714:3638 84.14536:2296 85.07555:400 86.82236:125 88.97774:6876 90.01422:1845 92.96005:1078 95.03395:6331 97.19416:4505 98.14624:272 98.75656:193 10…	92.5	null	95.3	90.7	88.5	92	94.6	18.23	50.73116:1332 52.02644:721 53.12961:0 54.09649:215 57.01947:6222 58.85166:3093 59.7979:542 61.93186:699 63.00661:622 67.08412:3392 68.18144:1584 69.08346:4810 71.03795:2600 72.33306:12717 73.04789:332038 74.08954:29287 75.0672:11415 77.90455:1258 82.17714:3638 84.14536:2296 85.07555:400 86.82236:125 88.97774:6876 90.01422:1845 92.96005:1078 95.03395:6331 97.19416:4505 98.14624:272 98.75656:193 10…
glucoheptulose	21.24	2352.07	191.106	1	13.81	2348.89	C7H14O7	Heptoses	HSNZZMHEPUFJNZ-SHUUEZRQSA-N	OC[C@@H](O)[C@@H](O)[C@@H](O)[C@H](O)C(=O)CO	50.07502:1026 52.15543:2474 53.27675:771 54.22156:2733 55.0236:12147 56.14435:3236 57.09969:14184 59.12421:2469 60.26923:1280 65.07664:1302 67.26858:2935 68.16151:2994 70.17278:8588 70.99851:5891 71.95908:6158 72.99603:1013949 74.05736:76203 75.02505:18180 75.97083:9327 81.98386:3702 85.19243:10983 86.1787:1527 87.90984:3630 89.03742:26651 89.95213:3519 91.05935:6385 91.95164:2566 92.63455:1 93.1…	89	null	98.9	82.4	76.4	85.9	93.7	9.55	50.07502:1026 52.15543:2474 53.27675:771 54.22156:2733 55.0236:12147 56.14435:3236 57.09969:14184 59.12421:2469 60.26923:1280 65.07664:1302 67.26858:2935 68.16151:2994 70.17278:8588 70.99851:5891 71.95908:6158 72.99603:1013949 74.05736:76203 75.02505:18180 75.97083:9327 81.98386:3702 85.19243:10983 86.1787:1527 87.90984:3630 89.03742:26651 89.95213:3519 91.05935:6385 91.95164:2566 92.63455:1 93.1…
glucose-6-phosphate	20.861	2308.38	387.142	1	13.546	2302.35	C6H13O9P	Hexose phosphates	NBSCHQHZLSJFNQ-VFUOTHLCSA-N	O[C@@H]1O[C@H](COP(O)(O)=O)[C@@H](O)[C@H](O)[C@H]1O	50.33998:861 50.99432:2136 52.049:2684 53.13758:1 53.82525:0 54.47546:9789 55.02113:6872 56.04152:1 57.09249:1384 57.95072:0 59.06788:4955 60.03256:2683 60.92064:1 61.54432:124 63.69483:175 64.91638:2503 65.8703:965 67.08131:0 67.86514:1294 68.94144:5855 69.8586:1 70.45338:0 72.12844:12678 73.04512:337326 74.06412:21391 75.04415:13638 76.02585:2369 77.08533:4320 78.32644:2876 79.08314:14931 80.03…	83.6	null	94.5	76.3	75.7	71.9	86.9	53.1	50.33998:861 50.99432:2136 52.049:2684 53.13758:1 53.82525:0 54.47546:9789 55.02113:6872 56.04152:1 57.09249:1384 57.95072:0 59.06788:4955 60.03256:2683 60.92064:1 61.54432:124 63.69483:175 64.91638:2503 65.8703:965 67.08131:0 67.86514:1294 68.94144:5855 69.8586:1 70.45338:0 72.12844:12678 73.04512:337326 74.06412:21391 75.04415:13638 76.02585:2369 77.08533:4320 78.32644:2876 79.08314:14931 80.03…
Allose	17.146	1911.78	319.131	0.952	12.406	1911.51	C6H12O6	Hexoses	GZCGUPFRVQAUEE-BGPJRJDNSA-N	[H][C@@](O)(CO)[C@@]([H])(O)[C@@]([H])(O)[C@@]([H])(O)C=O	50.72485:12018 51.36866:14685 52.10526:25309 53.02014:332138 54.03806:619917 55.0195:1527900 56.05818:157280 57.04503:297924 58.0267:815130 59.00531:5110097 60.0496:454283 61.02417:516164 62.0899:34438 63.14125:16043 64.17219:3857 64.99745:65650 66.07971:91551 67.0565:624104 68.01883:285652 69.04127:498508 70.05662:848615 70.94497:491922 73.00191:261040864 74.08153:20863716 75.04409:13482688 76.0…	96	0	100	93.4	88.2	97.9	100	9277.43	50.72485:12018 51.36866:14685 52.10526:25309 53.02014:332138 54.03806:619917 55.0195:1527900 56.05818:157280 57.04503:297924 58.0267:815130 59.00531:5110097 60.0496:454283 61.02417:516164 62.0899:34438 63.14125:16043 64.17219:3857 64.99745:65650 66.07971:91551 67.0565:624104 68.01883:285652 69.04127:498508 70.05662:848615 70.94497:491922 73.00191:261040864 74.08153:20863716 75.04409:13482688 76.0…
beta-D-(+)-Glucose	17.092	1906.27	73.0201	1	7.733	1903.5	C6H12O6	Hexoses	WQZGKKKJIJFFOK-UHFFFAOYNA-N	OCC(O1)C(O)C(O)C(O)C(O)1	50.23916:1017 51.06458:648 52.18155:7931 53.01199:31735 54.03556:770 55.03612:126242 56.03516:34933 57.0331:14761 58.01886:49064 59.0363:413524 61.0276:15159 61.99638:4511 67.04229:23640 68.033:30695 69.0481:51464 70.06925:76333 70.90385:18427 73.00881:27864092 74.08075:1017053 75.0414:1066563 76.09028:36670 79.09152:3235 80.06986:36469 81.07347:49926 82.0594:53148 83.08892:45042 84.10325:7985 85…	91.5	null	99.6	86.1	84.2	86.5	90.9	148.38	50.23916:1017 51.06458:648 52.18155:7931 53.01199:31735 54.03556:770 55.03612:126242 56.03516:34933 57.0331:14761 58.01886:49064 59.0363:413524 61.0276:15159 61.99638:4511 67.04229:23640 68.033:30695 69.0481:51464 70.06925:76333 70.90385:18427 73.00881:27864092 74.08075:1017053 75.0414:1066563 76.09028:36670 79.09152:3235 80.06986:36469 81.07347:49926 82.0594:53148 83.08892:45042 84.10325:7985 85…
D-(+)-Fucose	14.991	1710.48	117.089	0.81	10.858	1709.21	C6H12O5	Hexoses	SHZGCJCMOBCMKK-SVZMEOIVSA-N	C[C@@H](O1)[C@H](O)[C@H](O)[C@@H](O)C(O)1	50.23734:35 51.09848:29 52.14679:2947 54.19103:1618 56.013:2708 57.07815:91 59.12762:5905 63.27539:272 66.41356:978 67.08704:910 67.77689:950 73.04676:100066 74.12447:7433 75.04346:13731 79.08648:1884 84.09861:2024 85.07685:943 86.18784:410 87.23212:583 88.9854:7304 90.21767:2247 92.7431:2163 93.34397:1895 94.35225:1465 97.38796:288 98.88014:661 100.2563:3286 101.14984:1202 101.75117:3724 102.376…	87.4	0	100	79	72.2	84.8	87.5	18.87	50.23734:35 51.09848:29 52.14679:2947 54.19103:1618 56.013:2708 57.07815:91 59.12762:5905 63.27539:272 66.41356:978 67.08704:910 67.77689:950 73.04676:100066 74.12447:7433 75.04346:13731 79.08648:1884 84.09861:2024 85.07685:943 86.18784:410 87.23212:583 88.9854:7304 90.21767:2247 92.7431:2163 93.34397:1895 94.35225:1465 97.38796:288 98.88014:661 100.2563:3286 101.14984:1202 101.75117:3724 102.376…
D-(+)-Galactosamine	17.354	1933.14	159.089	0.143	7.827	1931.2	C6H13NO5	Hexoses	MSWZFWKMSRAUBD-GASJEMHNSA-N	OC[C@@H](O1)[C@H](O)[C@H](O)[C@@H](N)C(O)1	51.01628:1518 52.03985:1808 52.82063:182 53.69689:4648 55.11641:243 57.14918:5462 59.00489:10158 61.89952:12 62.72464:1684 65.01711:3770 65.6486:39 67.06557:1389 68.14846:1683 70.15688:3477 71.96971:15444 73.02216:387702 74.06043:5008 75.04449:21109 76.96596:1859 78.97475:1513 80.2023:128 82.0794:666 82.99495:9929 84.08438:542 85.0356:9580 86.03802:4806 88.25358:3236 89.03926:10332 91.64532:276 9…	84.2	null	99.3	74.1	77.6	66.7	78.4	45.03	51.01628:1518 52.03985:1808 52.82063:182 53.69689:4648 55.11641:243 57.14918:5462 59.00489:10158 61.89952:12 62.72464:1684 65.01711:3770 65.6486:39 67.06557:1389 68.14846:1683 70.15688:3477 71.96971:15444 73.02216:387702 74.06043:5008 75.04449:21109 76.96596:1859 78.97475:1513 80.2023:128 82.0794:666 82.99495:9929 84.08438:542 85.0356:9580 86.03802:4806 88.25358:3236 89.03926:10332 91.64532:276 9…
D-(+)-Glucose	16.822	1880.26	73.0006	0.857	7.657	1881.6	C6H12O6	Hexoses	WQZGKKKJIJFFOK-GASJEMHNSA-N	OC[C@@H](O1)[C@@H](O)[C@H](O)[C@@H](O)C(O)1	50.00961:473 52.0493:2844 53.31552:563 54.28405:5998 56.04464:3669 57.15803:4482 58.94654:9980 59.9714:8176 60.51651:6034 61.08161:4196 62.36439:1690 66.63867:2490 67.68072:2971 68.97512:9161 70.95727:4647 72.04996:29459 73.03623:1303276 74.0592:105036 75.06322:78342 76.08088:3513 78.96563:1 81.04279:3230 83.07312:13376 85.03679:1907 85.96629:7119 87.12833:4909 87.93652:8109 89.08356:77352 90.034…	93.1	null	100	88.5	84.8	89.6	97.3	126.33	50.00961:473 52.0493:2844 53.31552:563 54.28405:5998 56.04464:3669 57.15803:4482 58.94654:9980 59.9714:8176 60.51651:6034 61.08161:4196 62.36439:1690 66.63867:2490 67.68072:2971 68.97512:9161 70.95727:4647 72.04996:29459 73.03623:1303276 74.0592:105036 75.06322:78342 76.08088:3513 78.96563:1 81.04279:3230 83.07312:13376 85.03679:1907 85.96629:7119 87.12833:4909 87.93652:8109 89.08356:77352 90.034…
Galactose	17.318	1928.23	73.0126	0.952	12.505	1927.46	C6H12O6	Hexoses	WQZGKKKJIJFFOK-SVZMEOIVSA-N	[H]C1(O)O[C@]([H])(CO)[C@]([H])(O)[C@]([H])(O)[C@@]1([H])O	50.99647:11696 52.06939:20867 53.08162:328077 54.06333:461398 55.03005:1589370 56.03124:151958 57.05749:346457 58.06419:983067 59.03646:5397983 60.08137:439120 61.01024:570009 61.9698:22358 63.04409:9998 65.08208:69799 66.1036:57916 67.02882:290685 68.07:186095 69.03933:638792 70.03202:605158 71.13908:782233 73.00779:264079728 74.07842:21510362 75.03387:12933404 76.06637:626131 77.03057:294423 78…	96	0	99.8	93.5	87.9	98.7	100	216.49	50.99647:11696 52.06939:20867 53.08162:328077 54.06333:461398 55.03005:1589370 56.03124:151958 57.05749:346457 58.06419:983067 59.03646:5397983 60.08137:439120 61.01024:570009 61.9698:22358 63.04409:9998 65.08208:69799 66.1036:57916 67.02882:290685 68.07:186095 69.03933:638792 70.03202:605158 71.13908:782233 73.00779:264079728 74.07842:21510362 75.03387:12933404 76.06637:626131 77.03057:294423 78…
Glucosamine	17.5	1946.86	203.106	0.429	12.623	1946.42	C6H13NO5	Hexoses	MSWZFWKMSRAUBD-QZABAPFNSA-N	[H][C@]1(N)[C@]([H])(O)O[C@]([H])(CO)[C@@]([H])(O)[C@]1([H])O	51.0644:1456 51.91742:1 55.06763:18625 56.13441:7681 58.01375:486 59.03376:55261 60.03444:8376 60.98586:18977 62.05617:1078 66.06326:4632 69.04256:40334 71.0322:27324 73.0101:1300444 74.07583:261510 75.05354:4217 76.06402:2169 77.04551:17323 79.09756:19552 80.05588:28389 81.02865:21357 82.08429:8128 84.00484:24757 86.04125:19553 87.01308:12598 87.98952:2699 89.06835:97994 90.04922:14138 91.03864:…	95.3	0	99.9	92.3	90	93.3	97.2	254.43	51.0644:1456 51.91742:1 55.06763:18625 56.13441:7681 58.01375:486 59.03376:55261 60.03444:8376 60.98586:18977 62.05617:1078 66.06326:4632 69.04256:40334 71.0322:27324 73.0101:1300444 74.07583:261510 75.05354:4217 76.06402:2169 77.04551:17323 79.09756:19552 80.05588:28389 81.02865:21357 82.08429:8128 84.00484:24757 86.04125:19553 87.01308:12598 87.98952:2699 89.06835:97994 90.04922:14138 91.03864:…
Mannose	17.261	1922.66	73.014	1	12.459	1920.12	C6H12O6	Hexoses	WQZGKKKJIJFFOK-QTVWNMPRSA-N	[H]C1(O)O[C@]([H])(CO)[C@@]([H])(O)[C@]([H])(O)[C@]1([H])O	50.26278:1128 51.24664:2480 52.14236:3043 53.05069:31848 54.03791:61397 55.02901:147943 56.05759:9019 57.00379:46736 57.98262:102085 59.02424:539748 59.9957:49614 60.53762:37594 61.07067:62694 62.0855:1718 62.78637:118 65.08996:5296 66.05868:3828 67.02125:32167 68.0046:17219 69.05785:71426 70.03251:48461 71.07906:44112 73.0111:26891960 74.08838:2173255 75.04856:1489372 76.05515:54977 77.05389:356…	96.1	0	100	93.4	89	97.9	98	430.04	50.26278:1128 51.24664:2480 52.14236:3043 53.05069:31848 54.03791:61397 55.02901:147943 56.05759:9019 57.00379:46736 57.98262:102085 59.02424:539748 59.9957:49614 60.53762:37594 61.07067:62694 62.0855:1718 62.78637:118 65.08996:5296 66.05868:3828 67.02125:32167 68.0046:17219 69.05785:71426 70.03251:48461 71.07906:44112 73.0111:26891960 74.08838:2173255 75.04856:1489372 76.05515:54977 77.05389:356…
Cyanine	25.686	2924.98	355.034	0.429	17.703	2902.43	C29H35N2	Hydroquinolines	OPYVFVSPWOXGSM-UHFFFAOYSA-N	c(c14)cccc1c(cc[n+1]4CCC(C)C)C=C(C=3)c(c2)c(N(C3)CCC(C)C)ccc2	51.1866:0 52.68698:2374 54.99833:15953 56.11951:5839 57.0562:5791 58.58368:1195 59.15561:4303 60.91909:4996 64.61607:2654 66.33553:1560 67.1041:22921 67.9958:4026 68.88675:13597 69.9575:1743 71.03185:2900 72.19937:11990 73.02321:274848 74.08202:17925 75.03163:74447 76.09804:3199 77.01136:19401 78.99524:30678 80.96665:20173 83.01903:3130 85.02285:8829 88.94773:1254 91.04564:39516 91.98132:7638 93.…	70	null	59.2	77.3	87	54.2	94.1	20.94	51.1866:0 52.68698:2374 54.99833:15953 56.11951:5839 57.0562:5791 58.58368:1195 59.15561:4303 60.91909:4996 64.61607:2654 66.33553:1560 67.1041:22921 67.9958:4026 68.88675:13597 69.9575:1743 71.03185:2900 72.19937:11990 73.02321:274848 74.08202:17925 75.03163:74447 76.09804:3199 77.01136:19401 78.99524:30678 80.96665:20173 83.01903:3130 85.02285:8829 88.94773:1254 91.04564:39516 91.98132:7638 93.…
2-Isopropylmalic acid	13.359	1568.71	73.0434	0.905	9.749	1566.02	C7H12O5	Hydroxy fatty acids	BITYXLXUCSKTJS-UHFFFAOYNA-N	OC(=O)CC(O)(C(C)C)C(O)=O	50.14006:1612 51.06933:1 53.03714:8655 54.15331:2746 55.09049:20372 58.01266:10885 59.072:14103 60.15882:5109 61.07883:564 62.66582:927 64.03887:1185 64.77664:883 66.98618:14872 68.17036:9315 69.0603:53110 70.1497:14773 71.06113:109501 72.09055:51466 73.01905:1155538 74.09254:75250 75.04926:216473 76.00549:13449 76.97971:9093 80.06654:1901 81.20979:7254 83.02824:12329 84.01546:7840 85.06766:15274…	88.4	0	99.1	81.3	73.8	87.8	91.1	10.73	50.14006:1612 51.06933:1 53.03714:8655 54.15331:2746 55.09049:20372 58.01266:10885 59.072:14103 60.15882:5109 61.07883:564 62.66582:927 64.03887:1185 64.77664:883 66.98618:14872 68.17036:9315 69.0603:53110 70.1497:14773 71.06113:109501 72.09055:51466 73.01905:1155538 74.09254:75250 75.04926:216473 76.00549:13449 76.97971:9093 80.06654:1901 81.20979:7254 83.02824:12329 84.01546:7840 85.06766:15274…
3-Hydroxyisovaleric acid	8.487	1204.61	147.126	1	6.447	1203.08	C5H10O3	Hydroxy fatty acids	AXFYFNCPONWUHW-UHFFFAOYSA-N	OC(=O)CC(C)(C)O	50.18597:1569 52.13011:1136 53.04493:3457 54.08888:885 55.10038:5394 56.02421:3255 57.00936:1533 58.07119:523 59.05304:7766 60.06781:3003 60.89009:8705 61.74037:1173 62.95529:1166 63.61162:1651 64.75514:828 71.22533:1023 72.14092:4289 73.07149:129239 74.11812:16500 75.04363:109366 76.10816:3098 77.07394:8550 80.03728:703 81.19609:938 82.26938:4791 83.15064:16671 85.02232:11784 87.17959:3675 90.34…	97.2	0	99.4	95.7	93.3	97.1	100	29.95	50.18597:1569 52.13011:1136 53.04493:3457 54.08888:885 55.10038:5394 56.02421:3255 57.00936:1533 58.07119:523 59.05304:7766 60.06781:3003 60.89009:8705 61.74037:1173 62.95529:1166 63.61162:1651 64.75514:828 71.22533:1023 72.14092:4289 73.07149:129239 74.11812:16500 75.04363:109366 76.10816:3098 77.07394:8550 80.03728:703 81.19609:938 82.26938:4791 83.15064:16671 85.02232:11784 87.17959:3675 90.34…
4-hydroxybutyric acid	8.875	1232.23	147.116	1	5.417	1226.22	C4H8O3	Hydroxy fatty acids	SJZRECIVHVDYJC-UHFFFAOYSA-N	OCCCC(O)=O	50.14772:129 51.20986:1772 53.18447:1341 54.10059:329 55.11474:3485 56.11495:1598 58.11016:3527 59.09994:7029 60.15804:6353 60.9746:3882 63.31852:2292 65.19327:442 67.31097:1186 67.99617:1118 69.06659:17151 70.10141:9863 71.06875:3893 72.11884:7910 73.06203:82947 74.10403:7377 75.03416:100759 76.02872:18862 77.04546:13717 78.1153:991 79.10562:6802 80.89516:2413 82.04765:1497 83.18419:3371 83.9058…	93.5	0	96.2	91.7	87	94.6	100	6.54	50.14772:129 51.20986:1772 53.18447:1341 54.10059:329 55.11474:3485 56.11495:1598 58.11016:3527 59.09994:7029 60.15804:6353 60.9746:3882 63.31852:2292 65.19327:442 67.31097:1186 67.99617:1118 69.06659:17151 70.10141:9863 71.06875:3893 72.11884:7910 73.06203:82947 74.10403:7377 75.03416:100759 76.02872:18862 77.04546:13717 78.1153:991 79.10562:6802 80.89516:2413 82.04765:1497 83.18419:3371 83.9058…
Citramalic acid	12.068	1466.06	247.139	0.952	8.882	1461.73	C5H8O5	Hydroxy fatty acids	XFTRTWQBIOMVPK-UHFFFAOYNA-N	OC(=O)CC(C)(O)C(O)=O	51.09303:5720 52.05105:6733 53.00045:13852 54.23762:3287 55.08024:14571 56.05199:8297 57.07681:15393 58.05627:16587 59.05933:17551 60.0396:1210 60.99442:7123 65.05251:15309 67.04795:16878 69.0853:5033 70.04211:116229 71.05936:53840 72.08604:39736 73.04397:958850 74.10697:93178 75.01581:146268 76.03928:7767 77.13348:19265 79.05569:30001 80.09142:61015 81.10081:21750 83.11426:6341 84.01942:3978 85.…	89	0	97.7	83.2	75.5	91.2	90.3	18.19	51.09303:5720 52.05105:6733 53.00045:13852 54.23762:3287 55.08024:14571 56.05199:8297 57.07681:15393 58.05627:16587 59.05933:17551 60.0396:1210 60.99442:7123 65.05251:15309 67.04795:16878 69.0853:5033 70.04211:116229 71.05936:53840 72.08604:39736 73.04397:958850 74.10697:93178 75.01581:146268 76.03928:7767 77.13348:19265 79.05569:30001 80.09142:61015 81.10081:21750 83.11426:6341 84.01942:3978 85.…
p-Hydroxybenzaldehyde	12.441	1495.72	223.131	1	9.841	1499.09	C7H6O2	Hydroxybenzaldehydes	RGHHSNMVTDWUBI-UHFFFAOYSA-N	OC1=CC=C(C=O)C=C1	50.17081:490 51.25655:1721 53.90511:820 55.11263:848 63.29626:866 64.13978:1766 64.95505:1309 65.87569:3363 69.08618:10223 70.14153:4445 71.07761:2111 72.08948:12043 75.0177:14820 77.0583:6693 79.06303:6600 79.7989:1427 81.07497:1289 85.12806:1141 89.06939:3471 89.7806:224 91.13367:8570 93.12367:905 93.92966:2353 94.93027:4515 96.00132:1052 97.94875:4879 99.1143:543 101.10212:6909 101.95199:3186 …	81.8	0	97.4	71.5	65.9	86.5	58	12.32	50.17081:490 51.25655:1721 53.90511:820 55.11263:848 63.29626:866 64.13978:1766 64.95505:1309 65.87569:3363 69.08618:10223 70.14153:4445 71.07761:2111 72.08948:12043 75.0177:14820 77.0583:6693 79.06303:6600 79.7989:1427 81.07497:1289 85.12806:1141 89.06939:3471 89.7806:224 91.13367:8570 93.12367:905 93.92966:2353 94.93027:4515 96.00132:1052 97.94875:4879 99.1143:543 101.10212:6909 101.95199:3186 …
3,4-Dihydroxybenzoate	16.148	1815.42	326.218	0.524	11.911	1831.91	C7H6O4	Hydroxybenzoic acid derivatives	YQUVCSBJEUQKSH-UHFFFAOYSA-N	OC(=O)C1=CC(O)=C(O)C=C1	50.18683:184 50.98305:578 52.33829:1634 63.08094:1241 76.77732:1843 80.02721:845 89.92027:5428 91.16941:2356 92.99761:2877 94.14934:1552 96.01037:0 105.98945:1140 110.37968:750 123.06178:1776 125.6723:1541 128.54967:7126 152.30992:0 154.32225:514 165.03052:15484 166.01308:3630 168.21123:1 174.04096:612 179.02263:13055 180.06917:12423 180.71768:4983 182.14986:2614 184.27507:891 193.1039:116562 193…	72.2	0	68.9	74.3	71	87.8	57.1	8.76	50.18683:184 50.98305:578 52.33829:1634 63.08094:1241 76.77732:1843 80.02721:845 89.92027:5428 91.16941:2356 92.99761:2877 94.14934:1552 96.01037:0 105.98945:1140 110.37968:750 123.06178:1776 125.6723:1541 128.54967:7126 152.30992:0 154.32225:514 165.03052:15484 166.01308:3630 168.21123:1 174.04096:612 179.02263:13055 180.06917:12423 180.71768:4983 182.14986:2614 184.27507:891 193.1039:116562 193…
4-Hydroxybenzoic acid	14.024	1624.33	267.098	0.952	10.241	1628.18	C7H6O3	Hydroxybenzoic acid derivatives	FJKROLUGYXJWQN-UHFFFAOYSA-N	Oc(c1)ccc(c1)C(O)=O	50.09613:175 51.02832:2606 52.03374:2152 53.07519:1360 53.83574:5877 57.16326:9002 58.10144:8468 59.07299:4479 60.23684:2225 61.87798:458 63.00665:7425 64.90876:5452 65.99294:3054 68.11192:3174 69.00625:6756 71.14069:10126 71.97056:9843 74.09587:8875 75.05832:17804 76.03478:6451 76.95333:4147 78.20227:8615 79.05009:4509 80.03539:2721 81.00887:3578 82.05634:3650 84.93893:8202 85.77217:1110 86.9755…	93.8	0	97.6	91.2	94	88.9	87.3	114.65	50.09613:175 51.02832:2606 52.03374:2152 53.07519:1360 53.83574:5877 57.16326:9002 58.10144:8468 59.07299:4479 60.23684:2225 61.87798:458 63.00665:7425 64.90876:5452 65.99294:3054 68.11192:3174 69.00625:6756 71.14069:10126 71.97056:9843 74.09587:8875 75.05832:17804 76.03478:6451 76.95333:4147 78.20227:8615 79.05009:4509 80.03539:2721 81.00887:3578 82.05634:3650 84.93893:8202 85.77217:1110 86.9755…
Protocatechuic acid	16.16	1815.68	193.077	0.905	11.618	1814.62	C7H6O4	Hydroxybenzoic acid derivatives	YQUVCSBJEUQKSH-UHFFFAOYSA-N	OC(=O)c(c1)cc(O)c(O)c1	50.01975:689 50.77913:1960 52.12965:3910 53.02385:1 54.18477:1 54.94828:1 56.90149:902 58.13653:0 59.06005:0 59.98891:1 60.98671:0 64.12588:0 65.07633:0 65.87055:1 66.72694:0 67.65981:0 68.32716:867 69.06828:1 69.77102:1 70.57572:1 71.08191:0 72.11064:0 73.03114:0 74.07622:1 74.98223:1 75.83305:1 76.8935:0 79.08097:1440 79.88377:1 81.15564:0 82.2291:2038 83.19419:0 84.26778:1 85.0657:0 85.89872:1…	86.5	0	100	77.5	72	77.1	95	840.1	50.01975:689 50.77913:1960 52.12965:3910 53.02385:1 54.18477:1 54.94828:1 56.90149:902 58.13653:0 59.06005:0 59.98891:1 60.98671:0 64.12588:0 65.07633:0 65.87055:1 66.72694:0 67.65981:0 68.32716:867 69.06828:1 69.77102:1 70.57572:1 71.08191:0 72.11064:0 73.03114:0 74.07622:1 74.98223:1 75.83305:1 76.8935:0 79.08097:1440 79.88377:1 81.15564:0 82.2291:2038 83.19419:0 84.26778:1 85.0657:0 85.89872:1…
4-hydroxycinnamic acid	17.429	1939.19	293.111	0.714	11.244	1936.18	C9H8O3	Hydroxycinnamic acids	NGSWKAQJJWESNS-ZZXKWVIFSA-N	OC(=O)\C=C\C1=CC=C(O)C=C1	50.33028:305 52.09434:3905 53.06099:4208 56.17125:1095 58.07151:3872 59.04809:1080 60.20151:2016 61.00472:4734 62.90996:2561 63.81734:694 65.08096:1935 65.87659:1416 68.06552:897 69.03367:2201 69.98055:1 70.92412:1 73.0476:60437 74.10736:3752 76.00433:1506 77.01664:4296 77.86034:833 78.83214:6170 79.47257:9993 80.21866:3502 80.89008:3883 81.39901:2746 84.04214:2304 85.09328:7186 85.72223:1553 86.…	86.9	0	99.7	78.3	85.7	74.9	62.9	49.98	50.33028:305 52.09434:3905 53.06099:4208 56.17125:1095 58.07151:3872 59.04809:1080 60.20151:2016 61.00472:4734 62.90996:2561 63.81734:694 65.08096:1935 65.87659:1416 68.06552:897 69.03367:2201 69.98055:1 70.92412:1 73.0476:60437 74.10736:3752 76.00433:1506 77.01664:4296 77.86034:833 78.83214:6170 79.47257:9993 80.21866:3502 80.89008:3883 81.39901:2746 84.04214:2304 85.09328:7186 85.72223:1553 86.…
Ferulic acid	18.894	2089.68	338.09	0.857	13.614	2105.85	C10H10O4	Hydroxycinnamic acids	KSEBMYQBYZTDHS-HWKANZROSA-N	[H]\C(=C(\[H])C1=CC(OC)=C(O)C=C1)C(O)=O	50.1279:739 58.10104:3683 62.31992:731 62.91136:0 77.01564:3067 79.02779:609 84.1917:5055 88.28947:1155 89.8722:1293 93.08089:4336 94.14334:1371 95.02172:1 95.81912:1031 96.82005:3139 107.10129:816 109.76966:3541 122.22191:1616 123.1347:2351 123.77303:2690 136.09703:2244 137.12004:1187 138.01941:1409 138.95831:5454 139.82034:870 146.15265:557 154.02062:9183 160.0033:110 166.12582:1315 176.06822:2…	71.6	0	69.7	73	77.8	80.2	44	16.9	50.1279:739 58.10104:3683 62.31992:731 62.91136:0 77.01564:3067 79.02779:609 84.1917:5055 88.28947:1155 89.8722:1293 93.08089:4336 94.14334:1371 95.02172:1 95.81912:1031 96.82005:3139 107.10129:816 109.76966:3541 122.22191:1616 123.1347:2351 123.77303:2690 136.09703:2244 137.12004:1187 138.01941:1409 138.95831:5454 139.82034:870 146.15265:557 154.02062:9183 160.0033:110 166.12582:1315 176.06822:2…
inositol-4-monophosphate	21.674	2403.14	318.131	1	14.108	2401.53	C6H13O9P	Inositol phosphates	INAPMGSXUVUWAF-GFWFORPUSA-N	OC1[C@H](O)[C@H](O)C(OP(O)(O)=O)[C@H](O)[C@H]1O	50.34881:282 51.10169:176 52.95353:2369 53.80446:3129 55.02191:9177 56.03343:2128 56.9881:6179 58.96152:3096 59.97119:1976 60.76622:2180 62.83338:979 66.12909:1079 67.84386:4101 68.77908:296 69.35968:2040 70.13622:2567 71.03802:904 72.20744:7809 73.02934:429983 74.06718:41338 75.01766:29423 76.15604:1571 77.07008:3116 77.68878:676 79.66245:4215 81.12514:9301 81.92406:2596 84.31345:1 85.0237:2389 …	92.4	null	100	87.3	85.9	88.8	88.8	174.76	50.34881:282 51.10169:176 52.95353:2369 53.80446:3129 55.02191:9177 56.03343:2128 56.9881:6179 58.96152:3096 59.97119:1976 60.76622:2180 62.83338:979 66.12909:1079 67.84386:4101 68.77908:296 69.35968:2040 70.13622:2567 71.03802:904 72.20744:7809 73.02934:429983 74.06718:41338 75.01766:29423 76.15604:1571 77.07008:3116 77.68878:676 79.66245:4215 81.12514:9301 81.92406:2596 84.31345:1 85.0237:2389 …
L-Isoleucine	9.677	1289.22	158.187	0.81	7.265	1284.69	C6H13NO2	Isoleucine and derivatives	AGPKZVBTJJNPAG-WHFBIAKZSA-N	CC[C@H](C)[C@H](N)C(O)=O	52.97003:2542 54.12023:5342 55.09294:10360 56.0119:38841 57.03973:84890 58.02361:17052 59.05209:87066 60.09432:4088 61.06941:11371 62.64109:2190 64.84412:282 67.23395:1454 68.47216:8480 69.09166:20714 70.06605:8749 71.10774:2768 73.06467:1255788 74.10776:124231 75.03967:160052 76.08106:22901 80.73891:3723 81.94946:11148 83.1432:1341 84.14766:46040 85.13164:22258 86.10427:67710 87.1408:31993 88.13…	95.3	0	97.8	93.6	91.7	94.8	97	361.55	52.97003:2542 54.12023:5342 55.09294:10360 56.0119:38841 57.03973:84890 58.02361:17052 59.05209:87066 60.09432:4088 61.06941:11371 62.64109:2190 64.84412:282 67.23395:1454 68.47216:8480 69.09166:20714 70.06605:8749 71.10774:2768 73.06467:1255788 74.10776:124231 75.03967:160052 76.08106:22901 80.73891:3723 81.94946:11148 83.1432:1341 84.14766:46040 85.13164:22258 86.10427:67710 87.1408:31993 88.13…
L-(+)-Arginine	16.239	1824.1	157.105	0.476	7.417	1813.2	C6H14N4O2	L-alpha-amino acids	ODKSFYDXXFIFQN-BYPYZUCNSA-N	NC(=N)NCCC[C@H](N)C(O)=O	51.17327:1391 52.1459:1405 53.25687:1649 54.1874:32 55.08253:6454 56.03701:5355 57.0113:1854 58.08825:2843 59.08013:15357 60.01283:2266 61.0435:1 65.02744:1013 66.0722:2041 67.29514:1048 68.07539:10029 69.05813:6392 70.07369:30530 71.07811:7112 71.7839:822 73.01796:171034 74.05769:8206 75.04702:23926 76.04566:1 77.08656:3030 82.27665:1112 82.9941:1474 84.92864:3616 87.07895:1727 87.96936:4138 90.…	78.6	null	90.8	70.4	56	79	96.4	66.45	51.17327:1391 52.1459:1405 53.25687:1649 54.1874:32 55.08253:6454 56.03701:5355 57.0113:1854 58.08825:2843 59.08013:15357 60.01283:2266 61.0435:1 65.02744:1013 66.0722:2041 67.29514:1048 68.07539:10029 69.05813:6392 70.07369:30530 71.07811:7112 71.7839:822 73.01796:171034 74.05769:8206 75.04702:23926 76.04566:1 77.08656:3030 82.27665:1112 82.9941:1474 84.92864:3616 87.07895:1727 87.96936:4138 90.…
L-Threonine	10.938	1378.66	73.0569	0.762	5.629	1375.4	C4H9NO3	L-alpha-amino acids	AYFVYJQAPQTCCC-HRFVKAFMSA-N	C[C@H](O)[C@H](N)C(O)=O	50.15792:1851 52.98523:1660 54.01899:1434 55.02302:11131 56.04584:21985 57.0622:157523 58.0543:11204 59.06842:83736 60.12256:13536 61.04178:9920 62.03503:6058 65.49708:660 66.73348:2382 67.24338:0 69.04474:2199 70.134:8911 71.13362:7256 72.1134:27384 73.04828:1379436 74.10398:141053 75.0325:174830 76.04328:21272 77.02853:8650 78.01314:5764 80.073:2394 82.22263:2472 83.11507:8 84.08456:20509 85.12…	95.7	0	99	93.5	92	92.6	100	17.18	50.15792:1851 52.98523:1660 54.01899:1434 55.02302:11131 56.04584:21985 57.0622:157523 58.0543:11204 59.06842:83736 60.12256:13536 61.04178:9920 62.03503:6058 65.49708:660 66.73348:2382 67.24338:0 69.04474:2199 70.134:8911 71.13362:7256 72.1134:27384 73.04828:1379436 74.10398:141053 75.0325:174830 76.04328:21272 77.02853:8650 78.01314:5764 80.073:2394 82.22263:2472 83.11507:8 84.08456:20509 85.12…
Leucine	9.342	1265.01	299.107	0.714	5.764	1261.78	C6H13NO2	Leucine and derivatives	ROHFNLRQFUQHCH-YFKPBYRVSA-N	CC(C)C[C@H](N)C(O)=O	50.26572:6231 51.10074:817 52.08495:7314 54.05295:5079 63.02407:6201 72.00542:305016 79.04427:310 84.14984:17471 86.11192:765 91.99714:92 93.047:11902 97.05843:599 100.10378:38655 102.11719:4818 106.05878:7277 107.0355:98623 108.02123:7739 109.02266:10854 109.9246:4797 110.42574:1959 112.05254:5428 115.04506:4800 120.06509:25784 121.04343:50373 122.06738:18976 123.02418:79504 126.05383:24091 135.…	88.5	0	97.8	82.4	84.8	78.3	83.3	1188.82	50.26572:6231 51.10074:817 52.08495:7314 54.05295:5079 63.02407:6201 72.00542:305016 79.04427:310 84.14984:17471 86.11192:765 91.99714:92 93.047:11902 97.05843:599 100.10378:38655 102.11719:4818 106.05878:7277 107.0355:98623 108.02123:7739 109.02266:10854 109.9246:4797 110.42574:1959 112.05254:5428 115.04506:4800 120.06509:25784 121.04343:50373 122.06738:18976 123.02418:79504 126.05383:24091 135.…
L-Leucine	9.373	1267.4	158.183	0.143	7.051	1263.31	C6H13NO2	Leucine and derivatives	ROHFNLRQFUQHCH-YFKPBYRVSA-N	CC(C)C[C@H](N)C(O)=O	52.90016:6298 54.99888:16303 57.01772:18247 58.02375:22168 59.04746:36517 60.00706:16372 61.00685:12059 64.09779:609 65.00479:6411 67.07971:1017 68.23103:2658 70.05286:6607 73.02876:407514 74.1245:67901 75.08295:179027 76.107:24139 79.96749:3821 80.66735:10884 81.23899:9204 84.06004:435 85.09316:1917 86.138:21839 87.07833:37590 88.1459:6293 92.05584:2792 93.95443:4961 95.05627:18364 96.13527:2036…	88.2	0	97.8	81.8	89.7	78.1	65.5	949.21	52.90016:6298 54.99888:16303 57.01772:18247 58.02375:22168 59.04746:36517 60.00706:16372 61.00685:12059 64.09779:609 65.00479:6411 67.07971:1017 68.23103:2658 70.05286:6607 73.02876:407514 74.1245:67901 75.08295:179027 76.107:24139 79.96749:3821 80.66735:10884 81.23899:9204 84.06004:435 85.09316:1917 86.138:21839 87.07833:37590 88.1459:6293 92.05584:2792 93.95443:4961 95.05627:18364 96.13527:2036…
Linoleic acid	19.992	2207.37	75.0217	1	9.245	2209.6	C18H32O2	Lineolic acids and derivatives	OYHQOLUKZRVURQ-UHFFFAOYSA-N	CCCCCC=CCC=CCCCCCCCC(O)=O	50.25079:1589 51.51982:660 53.07542:8917 54.13697:45634 55.05143:56891 55.93608:2557 57.03965:5572 58.14582:7210 60.03958:0 61.00572:9690 61.94374:50 62.54779:486 65.10677:9351 66.18649:14136 67.02585:104291 68.05263:37293 69.0362:33658 70.12481:4474 71.0104:6549 71.96407:3865 73.03812:73626 74.05667:13064 75.00668:109847 75.91858:10775 77.08025:21111 78.11653:7697 79.04149:51368 80.0457:40202 81…	90.4	null	99.7	84.2	76.9	88	98.9	8.85	50.25079:1589 51.51982:660 53.07542:8917 54.13697:45634 55.05143:56891 55.93608:2557 57.03965:5572 58.14582:7210 60.03958:0 61.00572:9690 61.94374:50 62.54779:486 65.10677:9351 66.18649:14136 67.02585:104291 68.05263:37293 69.0362:33658 70.12481:4474 71.0104:6549 71.96407:3865 73.03812:73626 74.05667:13064 75.00668:109847 75.91858:10775 77.08025:21111 78.11653:7697 79.04149:51368 80.0457:40202 81…
linolenic acid	19.938	2200.75	81.0834	0.619	13.006	2211.27	C18H30O2	Lineolic acids and derivatives	DTOSIQBPPRVQHS-PDBXOOCHSA-N	CC\C=C/C\C=C/C\C=C/CCCCCCCC(O)=O	51.02166:11259 51.91999:2638 53.01521:100499 54.05065:12147 55.07552:247208 56.5645:30361 57.07039:58043 58.0354:13057 59.04459:18624 60.09552:4121 61.00184:12023 61.97882:1838 63.02441:3144 64.11315:5694 65.05345:61224 66.04585:373 67.04137:186779 69.12018:77273 70.10626:12071 71.08171:37362 73.03393:728206 74.0615:55720 75.01295:109337 76.2014:22218 77.1082:184306 78.05402:53017 79.05378:454444…	78.6	0	89.6	71.2	60	77.1	93.2	12.09	51.02166:11259 51.91999:2638 53.01521:100499 54.05065:12147 55.07552:247208 56.5645:30361 57.07039:58043 58.0354:13057 59.04459:18624 60.09552:4121 61.00184:12023 61.97882:1838 63.02441:3144 64.11315:5694 65.05345:61224 66.04585:373 67.04137:186779 69.12018:77273 70.10626:12071 71.08171:37362 73.03393:728206 74.0615:55720 75.01295:109337 76.2014:22218 77.1082:184306 78.05402:53017 79.05378:454444…
16-Hydroxyhexadecanoic acid	21.594	2393.75	73.0184	0.905	9.167	2382.3	C16H32O3	Long-chain fatty acids	UGAGPNKCDRTDHP-UHFFFAOYSA-N	OCCCCCCCCCCCCCCCC(O)=O	50.00947:145 51.00759:1234 52.22682:675 52.99706:0 55.01423:389 55.84671:1 58.00499:353 59.07606:9361 60.87342:1001 66.84938:3124 67.42532:3036 68.10958:3583 69.01737:0 69.9275:1 72.03577:4615 73.0184:1861926 73.98108:1 75.04632:1 77.02194:4041 78.00988:1 79.06997:1285 80.66628:1 81.22448:1027 81.91651:1 83.12856:346 84.05524:319 85.86854:2260 86.9854:53 89.00532:6829 89.92776:8309 91.06769:3403 …	74.1	null	79.9	70.2	98.3	22.6	81.2	5.43	50.00947:145 51.00759:1234 52.22682:675 52.99706:0 55.01423:389 55.84671:1 58.00499:353 59.07606:9361 60.87342:1001 66.84938:3124 67.42532:3036 68.10958:3583 69.01737:0 69.9275:1 72.03577:4615 73.0184:1861926 73.98108:1 75.04632:1 77.02194:4041 78.00988:1 79.06997:1285 80.66628:1 81.22448:1027 81.91651:1 83.12856:346 84.05524:319 85.86854:2260 86.9854:53 89.00532:6829 89.92776:8309 91.06769:3403 …
Icosanoic acid(20:0)	21.952	2438.06	117.074	1	15.706	2442.33	C20H40O2	Long-chain fatty acids	VKOBVWXKNCXXDE-UHFFFAOYSA-N	CCCCCCCCCCCCCCCCCCCC(O)=O	51.5286:2748 52.18948:1091 53.06258:2557 54.27617:2762 55.06218:36040 55.89411:3862 57.02387:32205 58.03686:1354 59.10925:4706 59.943:224 60.9116:8389 61.81561:268 63.14683:615 64.68487:489 65.27048:1594 67.00898:9796 68.12872:3890 69.0076:445 71.14436:7429 72.05416:10397 73.01906:128619 73.93738:19235 74.9567:135679 75.95283:10785 77.09277:7478 78.15684:319 78.93349:489 80.98542:9997 82.0722:584…	86.4	0	96.9	79.5	68.7	92.5	85.7	10.61	51.5286:2748 52.18948:1091 53.06258:2557 54.27617:2762 55.06218:36040 55.89411:3862 57.02387:32205 58.03686:1354 59.10925:4706 59.943:224 60.9116:8389 61.81561:268 63.14683:615 64.68487:489 65.27048:1594 67.00898:9796 68.12872:3890 69.0076:445 71.14436:7429 72.05416:10397 73.01906:128619 73.93738:19235 74.9567:135679 75.95283:10785 77.09277:7478 78.15684:319 78.93349:489 80.98542:9997 82.0722:584…
Oleic acid	20.04	2211.78	117.04	0.714	14.328	2220.68	C18H34O2	Long-chain fatty acids	ZQPPMHVWECSIRJ-KTKRTIGZSA-N	[H]\C(CCCCCCCC)=C(/[H])CCCCCCCC(O)=O	50.18238:1302 53.01277:2478 54.0628:2213 55.0576:27393 56.05957:28256 57.09284:9486 58.00114:4578 60.21954:4069 60.94939:15289 65.1028:1685 65.88838:1171 67.05982:38936 69.07606:30085 70.06475:17114 70.90076:12906 72.20239:20494 73.0359:93130 75.02219:36254 76.06861:9560 77.01118:4960 78.08005:2327 79.06123:37478 80.156:6270 81.11138:27928 82.08395:39796 83.13168:25666 84.05117:5041 85.06588:4987…	83.2	0	94.2	75.9	70.2	81.3	82	8.36	50.18238:1302 53.01277:2478 54.0628:2213 55.0576:27393 56.05957:28256 57.09284:9486 58.00114:4578 60.21954:4069 60.94939:15289 65.1028:1685 65.88838:1171 67.05982:38936 69.07606:30085 70.06475:17114 70.90076:12906 72.20239:20494 73.0359:93130 75.02219:36254 76.06861:9560 77.01118:4960 78.08005:2327 79.06123:37478 80.156:6270 81.11138:27928 82.08395:39796 83.13168:25666 84.05117:5041 85.06588:4987…
Palmitic acid	18.471	2045.5	117.05	0.857	8.716	2038.4	C16H32O2	Long-chain fatty acids	IPCSVZSSVZVIGE-UHFFFAOYSA-N	CCCCCCCCCCCCCCCC(O)=O	50.07846:1862 53.15432:3192 53.95218:3784 55.00403:147019 56.07438:9598 57.05089:51980 58.07587:5056 58.9337:14830 59.82719:5139 61.02505:1735 62.112:1697 63.1563:355 64.41273:244 67.07186:21656 68.15818:2526 69.08904:3444 70.04343:6476 71.00959:2211 72.02215:25522 73.04434:123654 74.07146:59889 74.996:415314 76.05975:2595 76.94545:15668 77.76346:0 78.9952:6397 79.82194:1265 80.56476:0 81.13946:3…	89.7	null	95.7	85.6	82.3	85.5	96	38.44	50.07846:1862 53.15432:3192 53.95218:3784 55.00403:147019 56.07438:9598 57.05089:51980 58.07587:5056 58.9337:14830 59.82719:5139 61.02505:1735 62.112:1697 63.1563:355 64.41273:244 67.07186:21656 68.15818:2526 69.08904:3444 70.04343:6476 71.00959:2211 72.02215:25522 73.04434:123654 74.07146:59889 74.996:415314 76.05975:2595 76.94545:15668 77.76346:0 78.9952:6397 79.82194:1265 80.56476:0 81.13946:3…
Plamitic acid(16:0)	18.469	2044.62	117.035	1	13.252	2047.65	C16H32O2	Long-chain fatty acids	IPCSVZSSVZVIGE-UHFFFAOYSA-N	CCCCCCCCCCCCCCCC(O)=O	50.03978:1214 50.81839:828 51.96603:2431 53.08627:23778 54.0038:13625 55.03794:414342 56.06395:65761 57.09015:147605 58.08309:41686 59.04599:39788 60.05968:17310 61.01836:93314 62.0185:5101 63.05475:2856 64.38534:1155 65.42722:2142 66.07671:4790 67.09142:54487 67.99604:17553 69.04418:155576 70.05371:38048 71.12828:69270 71.9791:55763 73.02613:1662085 74.07864:154072 75.01353:1305124 76.0235:10357…	94.2	0	100	90.3	82.5	98.4	97.6	95.85	50.03978:1214 50.81839:828 51.96603:2431 53.08627:23778 54.0038:13625 55.03794:414342 56.06395:65761 57.09015:147605 58.08309:41686 59.04599:39788 60.05968:17310 61.01836:93314 62.0185:5101 63.05475:2856 64.38534:1155 65.42722:2142 66.07671:4790 67.09142:54487 67.99604:17553 69.04418:155576 70.05371:38048 71.12828:69270 71.9791:55763 73.02613:1662085 74.07864:154072 75.01353:1305124 76.0235:10357…
Stearic acid	20.279	2240.61	117.033	1	14.474	2244.1	C18H36O2	Long-chain fatty acids	QIQXTHQIDYTFRH-UHFFFAOYSA-N	CCCCCCCCCCCCCCCCCC(O)=O	52.07398:889 53.00294:921 54.13221:5294 55.00073:80615 56.09165:16107 56.98221:36786 58.11199:3998 58.98668:7754 60.11031:1826 61.0029:12672 62.00851:905 64.0424:479 65.37814:875 67.04977:18414 68.05496:4539 69.02989:32861 70.13492:12167 70.96397:20650 71.99298:6489 73.02749:242049 73.95328:12038 75.00258:180503 75.9884:17320 76.52872:14721 77.07953:5880 78.10351:1010 79.16302:5109 80.04648:299 8…	93.5	0	97.3	90.9	83.8	98.3	97.7	20.82	52.07398:889 53.00294:921 54.13221:5294 55.00073:80615 56.09165:16107 56.98221:36786 58.11199:3998 58.98668:7754 60.11031:1826 61.0029:12672 62.00851:905 64.0424:479 65.37814:875 67.04977:18414 68.05496:4539 69.02989:32861 70.13492:12167 70.96397:20650 71.99298:6489 73.02749:242049 73.95328:12038 75.00258:180503 75.9884:17320 76.52872:14721 77.07953:5880 78.10351:1010 79.16302:5109 80.04648:299 8…
hexaric acid	18.379	2034.86	333.12	0.952	11.924	2038.56	C6H12O2	Medium-chain fatty acids	FUZZWVXGSFPDMH-UHFFFAOYSA-N	CCCCCC(O)=O	51.00299:80 52.91507:159 55.98002:600 58.125:175 58.95328:1077 59.99495:1333 61.97844:291 65.07611:191 67.11247:1113 70.86292:322 72.01617:742 73.02067:76581 74.06963:797 75.01699:2670 77.09496:1059 79.01311:4281 83.15426:219 83.89561:1322 85.35472:1241 96.09477:353 97.08061:1586 98.4516:1853 99.3174:54 100.14095:1004 101.18277:2872 102.1525:1539 104.19717:137 107.14615:345 108.10761:241 109.0514…	81.3	0	97.3	70.7	70.1	72.3	69.4	23.17	51.00299:80 52.91507:159 55.98002:600 58.125:175 58.95328:1077 59.99495:1333 61.97844:291 65.07611:191 67.11247:1113 70.86292:322 72.01617:742 73.02067:76581 74.06963:797 75.01699:2670 77.09496:1059 79.01311:4281 83.15426:219 83.89561:1322 85.35472:1241 96.09477:353 97.08061:1586 98.4516:1853 99.3174:54 100.14095:1004 101.18277:2872 102.1525:1539 104.19717:137 107.14615:345 108.10761:241 109.0514…
lauric acid	14.408	1658.77	117.07	1	9.131	1647.18	C12H24O2	Medium-chain fatty acids	POULHZVOKOAJMA-UHFFFAOYSA-N	CCCCCCCCCCCC(O)=O	51.9128:1134 53.1386:2198 54.37062:4574 55.1078:9587 55.96072:1347 57.16649:6276 58.0595:2242 59.19455:11600 59.8789:667 62.81482:1258 64.95927:675 67.31876:2993 68.0706:4734 68.90661:6764 71.09724:3953 72.05436:1550 73.05423:372678 74.1158:8962 75.07474:41688 76.0014:1823 77.94844:1 81.06442:3706 81.8904:1930 85.13834:379 86.06738:1176 87.11098:825 89.01321:1069 90.20683:36 91.24429:259 98.00232…	78.4	0	84.3	74.4	66.6	80.8	85.2	7.12	51.9128:1134 53.1386:2198 54.37062:4574 55.1078:9587 55.96072:1347 57.16649:6276 58.0595:2242 59.19455:11600 59.8789:667 62.81482:1258 64.95927:675 67.31876:2993 68.0706:4734 68.90661:6764 71.09724:3953 72.05436:1550 73.05423:372678 74.1158:8962 75.07474:41688 76.0014:1823 77.94844:1 81.06442:3706 81.8904:1930 85.13834:379 86.06738:1176 87.11098:825 89.01321:1069 90.20683:36 91.24429:259 98.00232…
gluconic acid	17.881	1982.73	217.096	0.952	11.552	1981.81	C6H12O7	Medium-chain hydroxy acids and derivatives	RGHNJXZEOKUKBD-QTBDOELSSA-N	OC[C@H](O)[C@@H](O)[C@H](O)[C@H](O)C(O)=O	52.16513:3369 52.81798:2218 55.92591:819 60.03905:100 61.05442:0 66.95318:974 67.94174:719 69.8748:546 73.04015:67698 73.95542:1 74.98817:0 77.16247:1772 81.24019:2226 82.18841:1403 84.01685:1323 89.8846:1911 94.39662:2209 95.9705:0 100.00179:1896 101.117:1162 102.12844:4255 103.0805:22774 104.96276:2381 107.03327:1702 108.9758:1759 109.85805:3910 110.60516:1307 111.3227:256 111.98868:2489 112.93…	82.4	0	100	70.6	68.7	70.7	76.2	31.24	52.16513:3369 52.81798:2218 55.92591:819 60.03905:100 61.05442:0 66.95318:974 67.94174:719 69.8748:546 73.04015:67698 73.95542:1 74.98817:0 77.16247:1772 81.24019:2226 82.18841:1403 84.01685:1323 89.8846:1911 94.39662:2209 95.9705:0 100.00179:1896 101.117:1162 102.12844:4255 103.0805:22774 104.96276:2381 107.03327:1702 108.9758:1759 109.85805:3910 110.60516:1307 111.3227:256 111.98868:2489 112.93…
isohexonic acid	18.028	1996.99	73.0307	0.667	11.638	1994.5	C6H12O7	Medium-chain hydroxy acids and derivatives	RGHNJXZEOKUKBD-UHFFFAOYNA-N	OCC(O)C(O)C(O)C(O)C(O)=O	50.07539:523 50.88404:904 52.07779:2622 53.03167:76910 54.01027:83653 55.02164:345658 56.16704:18920 57.00351:49236 58.00691:117442 59.03059:499161 60.08283:40600 60.98567:59961 62.13169:4280 63.18055:2388 65.08939:11136 66.1693:8444 67.03772:53142 68.09122:42577 69.00037:129181 70.08044:94327 71.08165:91714 71.98254:654140 73.03787:50623788 74.05756:4385308 75.05469:2417851 76.06293:120274 77.05…	91	0	98.9	85.7	80.1	87	100	47.27	50.07539:523 50.88404:904 52.07779:2622 53.03167:76910 54.01027:83653 55.02164:345658 56.16704:18920 57.00351:49236 58.00691:117442 59.03059:499161 60.08283:40600 60.98567:59961 62.13169:4280 63.18055:2388 65.08939:11136 66.1693:8444 67.03772:53142 68.09122:42577 69.00037:129181 70.08044:94327 71.08165:91714 71.98254:654140 73.03787:50623788 74.05756:4385308 75.05469:2417851 76.06293:120274 77.05…
citraconic acid	10.402	1340.75	147.08	0.714	6.518	1341.19	C5H6O4	Methyl-branched fatty acids	HNEGQIOMVPPMNR-IHWYPQMZSA-N	C\C(=C\C(O)=O)C(O)=O	50.3328:1154 52.08207:1696 53.09554:4088 54.1609:0 56.11732:4131 56.95416:6292 58.04366:20162 59.04208:23526 59.95548:7699 62.97797:2109 63.85141:2702 64.84502:5878 66.94672:1579 68.03938:17847 70.12036:1306 70.9708:5073 73.06297:93617 74.13724:49998 76.06012:10855 77.00202:4431 78.11807:6064 84.15726:6709 85.17833:708 86.03011:1040 87.01482:2735 87.86669:1793 89.13734:0 91.06294:990 92.99506:187…	87.3	0	99	79.5	74.4	80.2	93.8	5.68	50.3328:1154 52.08207:1696 53.09554:4088 54.1609:0 56.11732:4131 56.95416:6292 58.04366:20162 59.04208:23526 59.95548:7699 62.97797:2109 63.85141:2702 64.84502:5878 66.94672:1579 68.03938:17847 70.12036:1306 70.9708:5073 73.06297:93617 74.13724:49998 76.06012:10855 77.00202:4431 78.11807:6064 84.15726:6709 85.17833:708 86.03011:1040 87.01482:2735 87.86669:1793 89.13734:0 91.06294:990 92.99506:187…
Mesaconic acid	11.17	1394.78	184.096	1	6.227	1389.3	C5H6O4	Methyl-branched fatty acids	HNEGQIOMVPPMNR-UHFFFAOYSA-N	OC(=O)C=C(C)C(O)=O	51.26552:6760 56.50285:0 58.01514:2559 58.93374:7856 59.95166:1345 61.05371:7138 62.1294:316 64.02896:1862 66.14331:4041 67.04141:8250 68.1002:2755 70.10458:620 72.11723:5520 73.04139:139079 74.07548:13958 77.04764:9699 79.09042:5842 83.08858:5113 85.06445:4356 88.15914:1631 88.92711:1739 90.01106:1164 93.0445:3298 93.95084:2039 96.05129:3958 96.98865:9434 98.07668:5453 99.92751:557 101.19417:651…	86.3	0	95.9	80	78.2	82.8	79.5	33.08	51.26552:6760 56.50285:0 58.01514:2559 58.93374:7856 59.95166:1345 61.05371:7138 62.1294:316 64.02896:1862 66.14331:4041 67.04141:8250 68.1002:2755 70.10458:620 72.11723:5520 73.04139:139079 74.07548:13958 77.04764:9699 79.09042:5842 83.08858:5113 85.06445:4356 88.15914:1631 88.92711:1739 90.01106:1164 93.0445:3298 93.95084:2039 96.05129:3958 96.98865:9434 98.07668:5453 99.92751:557 101.19417:651…
Methyl succinic acid	10.309	1334.26	146.662	0.476	8.78	1328.5	C5H8O4	Methyl-branched fatty acids	WXUAQHNMJWJLTG-UHFFFAOYSA-N	CC(CC(O)=O)C(O)=O	51.10764:1347 53.01677:0 53.95798:1210 56.03074:1837 57.0027:1293 58.1395:0 59.0522:331 60.055:393 60.98248:1 63.95827:1897 64.95738:0 65.93485:360 66.89924:1708 68.45167:2166 69.38813:4675 70.13152:1 71.16031:1 72.05852:1482 73.09351:0 74.29364:4773 75.05977:1 76.0662:1697 77.06675:10440 78.08856:3265 79.10087:10888 80.06486:2252 81.29313:1235 82.28786:1550 83.11963:2278 84.55017:0 85.09671:1 86…	85.4	1	97.4	77.5	87.9	65.6	70	8.13	51.10764:1347 53.01677:0 53.95798:1210 56.03074:1837 57.0027:1293 58.1395:0 59.0522:331 60.055:393 60.98248:1 63.95827:1897 64.95738:0 65.93485:360 66.89924:1708 68.45167:2166 69.38813:4675 70.13152:1 71.16031:1 72.05852:1482 73.09351:0 74.29364:4773 75.05977:1 76.0662:1697 77.06675:10440 78.08856:3265 79.10087:10888 80.06486:2252 81.29313:1235 82.28786:1550 83.11963:2278 84.55017:0 85.09671:1 86…
vanillic acid	15.559	1760.79	297.103	1	9.964	1756.34	C8H8O4	M-methoxybenzoic acids and derivatives	WKOLLVMJNQIZCI-UHFFFAOYSA-N	COC1=C(O)C=CC(=C1)C(O)=O	50.19991:998 51.07449:4616 51.95138:4434 52.99322:4751 53.99392:2276 55.09638:2930 56.0009:1884 56.98185:2164 58.05246:7544 59.02932:21001 59.96107:2972 60.9636:4487 62.2055:143 63.04242:21 65.0889:2955 65.98993:4135 67.95058:1653 68.57996:2905 69.08608:0 70.06934:4921 71.99391:10412 73.02362:388553 74.04957:30137 75.02642:32402 75.8384:4611 79.03833:0 80.23968:2661 80.87524:5716 82.37221:340 83.…	83.7	0	98.2	74	70.6	72.5	87.5	43.81	50.19991:998 51.07449:4616 51.95138:4434 52.99322:4751 53.99392:2276 55.09638:2930 56.0009:1884 56.98185:2164 58.05246:7544 59.02932:21001 59.96107:2972 60.9636:4487 62.2055:143 63.04242:21 65.0889:2955 65.98993:4135 67.95058:1653 68.57996:2905 69.08608:0 70.06934:4921 71.99391:10412 73.02362:388553 74.04957:30137 75.02642:32402 75.8384:4611 79.03833:0 80.23968:2661 80.87524:5716 82.37221:340 83.…
methanolphosphate	7.992	1156.77	241.098	0.905	4.825	1167.19	CH5O4P	Monoalkyl phosphates	CAAULPUQFIIOTL-UHFFFAOYSA-N	COP(O)(O)=O	50.16054:2357 51.06061:3786 52.10848:2288 54.85736:629 56.01364:1486 56.86532:738 59.07335:5125 60.10693:1240 60.95668:1241 63.06932:2326 66.16721:481 67.02518:1640 69.0545:1158 72.33482:365 73.08509:10031 75.06946:35180 76.04198:4106 76.98922:1180 79.09805:2988 80.11065:9 81.07441:2260 83.116:2746 85.17228:102 86.08626:1 89.12137:5367 90.29487:3069 91.10426:5097 93.06338:4274 95.0301:8301 96.012…	88.7	0	88.8	88.6	83	93.1	96.8	223.32	50.16054:2357 51.06061:3786 52.10848:2288 54.85736:629 56.01364:1486 56.86532:738 59.07335:5125 60.10693:1240 60.95668:1241 63.06932:2326 66.16721:481 67.02518:1640 69.0545:1158 72.33482:365 73.08509:10031 75.06946:35180 76.04198:4106 76.98922:1180 79.09805:2988 80.11065:9 81.07441:2260 83.116:2746 85.17228:102 86.08626:1 89.12137:5367 90.29487:3069 91.10426:5097 93.06338:4274 95.0301:8301 96.012…
Putrescine	15.259	1734.14	147.092	1	7.106	1736.3	C4H12N2	Monoalkylamines	KIDHWZJUCRJVML-UHFFFAOYSA-N	NCCCCN	50.58482:2014 51.28504:932 52.34924:142 54.1181:1686 55.90796:752 58.07323:5337 59.05377:33563 60.00216:6299 61.07808:3342 67.85951:690 71.13482:6762 72.22017:15433 73.04204:332904 74.18492:24331 75.03896:8678 76.2234:501 79.01756:2120 80.88544:227 84.05299:912 84.97265:4323 86.00162:47727 87.08715:4272 88.06532:4781 90.1524:836 93.21133:2015 94.79996:222 96.87191:906 98.02997:454 99.00228:9496 1…	88.8	null	99.3	81.8	73.4	88.8	93	22.23	50.58482:2014 51.28504:932 52.34924:142 54.1181:1686 55.90796:752 58.07323:5337 59.05377:33563 60.00216:6299 61.07808:3342 67.85951:690 71.13482:6762 72.22017:15433 73.04204:332904 74.18492:24331 75.03896:8678 76.2234:501 79.01756:2120 80.88544:227 84.05299:912 84.97265:4323 86.00162:47727 87.08715:4272 88.06532:4781 90.1524:836 93.21133:2015 94.79996:222 96.87191:906 98.02997:454 99.00228:9496 1…
glucose-1-phosphate	15.572	1762.04	217.089	1	9.951	1754.61	C6H13O9P	Monosaccharide phosphates	HXXFSFRBOHSIMQ-VFUOTHLCSA-N	OC[C@H]1O[C@H](OP(O)(O)=O)[C@H](O)[C@@H](O)[C@@H]1O	51.18561:1 53.0092:5848 54.20646:4417 55.02748:7217 55.96381:2157 57.11583:4723 58.03456:3534 59.02266:15938 59.96802:611 60.93673:1209 61.96316:411 64.83608:2663 65.4122:1 66.12551:0 66.94225:2946 68.02805:0 69.54056:1551 70.22882:3256 71.16211:4778 71.99458:10474 73.02609:668405 74.05463:58652 75.05998:31511 76.07277:6559 76.94247:1260 77.94328:425 79.01134:1637 79.66881:367 80.22381:81 81.0072…	90.8	0	90	91.3	85.7	95.3	100	20.95	51.18561:1 53.0092:5848 54.20646:4417 55.02748:7217 55.96381:2157 57.11583:4723 58.03456:3534 59.02266:15938 59.96802:611 60.93673:1209 61.96316:411 64.83608:2663 65.4122:1 66.12551:0 66.94225:2946 68.02805:0 69.54056:1551 70.22882:3256 71.16211:4778 71.99458:10474 73.02609:668405 74.05463:58652 75.05998:31511 76.07277:6559 76.94247:1260 77.94328:425 79.01134:1637 79.66881:367 80.22381:81 81.0072…
1,5-Anhydro-D-glucitol	16.438	1842.7	217.115	0.81	11.802	1841.18	C6H12O5	Monosaccharides	MPCAJMNYNOGXPB-UHFFFAOYNA-N	OCC([H])(O1)C([H])(O)C([H])(O)C([H])(O)C1	50.13013:249 52.06785:1655 52.99692:21035 54.0472:14054 55.04264:33412 55.93316:6112 57.06591:23002 58.02306:29251 58.9958:153647 60.01716:12160 60.9654:15806 61.92218:1573 62.7119:1163 63.21887:1260 65.0435:677 65.8707:915 66.98682:3628 68.05113:5288 68.97929:36298 70.0051:14971 71.00532:24539 72.012:65001 73.03711:5311059 74.06623:447206 75.03076:368272 76.14551:16092 77.03377:5434 77.98027:280…	83.4	0	99.8	72.4	70.8	63.8	94.5	54.76	50.13013:249 52.06785:1655 52.99692:21035 54.0472:14054 55.04264:33412 55.93316:6112 57.06591:23002 58.02306:29251 58.9958:153647 60.01716:12160 60.9654:15806 61.92218:1573 62.7119:1163 63.21887:1260 65.0435:677 65.8707:915 66.98682:3628 68.05113:5288 68.97929:36298 70.0051:14971 71.00532:24539 72.012:65001 73.03711:5311059 74.06623:447206 75.03076:368272 76.14551:16092 77.03377:5434 77.98027:280…
DL-Glyceraldehyde	8.582	1211.7	147.14	0.905	6.514	1209.76	C3H6O3	Monosaccharides	MNQZXJOMYWMBOU-UHFFFAOYNA-N	[H]C([H])(O)C([H])(O)C=O	50.22213:1826 51.9479:1545 54.24467:1081 55.87891:2515 58.11486:6338 58.90991:8212 61.05566:482 62.83225:1500 66.02302:1643 68.95047:1073 70.04078:14073 71.04906:1218 73.07118:54061 74.03573:5045 75.0549:4042 76.08462:2009 77.16244:459 79.07594:8530 83.18338:2064 85.00019:0 86.15214:4517 88.05612:3226 89.13132:6090 89.97742:4457 91.06498:3457 93.02825:4206 95.07547:4495 95.95119:3034 96.48823:210…	87.6	0	97.6	80.8	74.6	88.5	84.3	7.89	50.22213:1826 51.9479:1545 54.24467:1081 55.87891:2515 58.11486:6338 58.90991:8212 61.05566:482 62.83225:1500 66.02302:1643 68.95047:1073 70.04078:14073 71.04906:1218 73.07118:54061 74.03573:5045 75.0549:4042 76.08462:2009 77.16244:459 79.07594:8530 83.18338:2064 85.00019:0 86.15214:4517 88.05612:3226 89.13132:6090 89.97742:4457 91.06498:3457 93.02825:4206 95.07547:4495 95.95119:3034 96.48823:210…
Erythrose	11.828	1446.9	205.13	0.857	9.554	1453.01	C4H8O4	Monosaccharides	UQPHVQVXLPRNCX-UHFFFAOYSA-N	OCC(O)C(=O)CO	52.07465:6128 53.01583:172 56.04482:5869 57.0981:6962 58.09818:2464 59.03651:16987 59.98337:974 61.03586:3527 62.98146:559 64.2224:1579 64.86541:2159 65.87843:1442 69.01522:214 70.94118:2837 72.06364:5817 73.0705:280539 74.05366:27339 75.0548:40718 76.04172:5517 78.06532:4853 79.07368:1511 79.84766:699 80.38097:2405 81.11656:47 82.1185:3168 84.08458:388 85.07269:720 86.95813:4562 88.94736:21937 9…	89	0	94.8	85.1	75.1	96	93	5.69	52.07465:6128 53.01583:172 56.04482:5869 57.0981:6962 58.09818:2464 59.03651:16987 59.98337:974 61.03586:3527 62.98146:559 64.2224:1579 64.86541:2159 65.87843:1442 69.01522:214 70.94118:2837 72.06364:5817 73.0705:280539 74.05366:27339 75.0548:40718 76.04172:5517 78.06532:4853 79.07368:1511 79.84766:699 80.38097:2405 81.11656:47 82.1185:3168 84.08458:388 85.07269:720 86.95813:4562 88.94736:21937 9…
ketohexose	16.231	1822.87	217.105	0.667	10.457	1823.63	C6H12O6	Monosaccharides	BJHIKXHVCXFQLS-PUFIMZNGSA-N	OC[C@@H](O)[C@@H](O)[C@@H](O)C(=O)CO	50.19488:126 51.22073:1 52.23008:4070 53.0614:1 54.18654:22778 55.03778:1 56.17852:0 57.02469:1 59.02397:1699 60.08494:0 61.10015:1 63.02225:575 65.03434:0 66.1436:0 68.15706:461 69.07136:50578 69.98974:1687 71.04291:1 73.02724:1 74.08821:1 75.06598:0 76.04239:1 76.69778:0 77.30704:15713 78.15483:1393 79.03749:2159 80.05948:2628 81.11129:955 82.20416:0 83.1608:1 84.12898:0 85.10358:1 87.04979:1 8…	81.1	0	97.7	70	90.2	24.7	100	26.6	50.19488:126 51.22073:1 52.23008:4070 53.0614:1 54.18654:22778 55.03778:1 56.17852:0 57.02469:1 59.02397:1699 60.08494:0 61.10015:1 63.02225:575 65.03434:0 66.1436:0 68.15706:461 69.07136:50578 69.98974:1687 71.04291:1 73.02724:1 74.08821:1 75.06598:0 76.04239:1 76.69778:0 77.30704:15713 78.15483:1393 79.03749:2159 80.05948:2628 81.11129:955 82.20416:0 83.1608:1 84.12898:0 85.10358:1 87.04979:1 8…
Psicose	16.393	1838.81	159.088	0.952	11.76	1835.09	C6H12O6	Monosaccharides	BJHIKXHVCXFQLS-UHFFFAOYNA-N	OCC(O)C(O)C(O)C(=O)CO	50.22762:1237 51.97722:3597 52.98168:3354 54.09365:2081 55.01975:1 57.04462:5287 58.08497:16012 59.01176:22495 59.82155:1426 60.96713:1 62.01747:670 68.12132:1596 69.07824:10025 70.00425:7863 71.10534:13342 71.94217:6782 73.03855:462539 74.15093:38569 75.05892:43787 76.1524:2809 77.10431:3336 78.13538:1787 79.06751:0 79.93243:2668 81.06998:10528 82.86038:0 84.0882:0 85.0464:7734 86.23621:2759 87.…	84.2	0	97.6	75.2	63.9	82.4	94.8	46.32	50.22762:1237 51.97722:3597 52.98168:3354 54.09365:2081 55.01975:1 57.04462:5287 58.08497:16012 59.01176:22495 59.82155:1426 60.96713:1 62.01747:670 68.12132:1596 69.07824:10025 70.00425:7863 71.10534:13342 71.94217:6782 73.03855:462539 74.15093:38569 75.05892:43787 76.1524:2809 77.10431:3336 78.13538:1787 79.06751:0 79.93243:2668 81.06998:10528 82.86038:0 84.0882:0 85.0464:7734 86.23621:2759 87.…
Sorbose	17.206	1917.34	217.114	0.714	12.405	1911.49	C6H12O6	Monosaccharides	BJHIKXHVCXFQLS-PYWDMBMJSA-N	[H][C@@](O)(CO)[C@]([H])(O)[C@@]([H])(O)C(=O)CO	50.19917:2656 51.07679:7554 52.00428:6923 53.03355:47947 54.0389:138851 55.0195:290590 56.04913:90082 57.01926:116382 58.0381:296866 59.0168:967629 60.04556:49267 61.00948:182587 62.02866:19556 63.05371:6010 64.59071:18753 67.04802:167747 69.08101:48025 70.03686:317179 73.00018:65357132 74.07952:4903872 75.03693:3175248 76.05024:120875 77.01627:56550 80.05291:41395 81.0588:64414 82.04528:374262 8…	88.4	0	99.7	80.8	71.4	87.3	96	46.22	50.19917:2656 51.07679:7554 52.00428:6923 53.03355:47947 54.0389:138851 55.0195:290590 56.04913:90082 57.01926:116382 58.0381:296866 59.0168:967629 60.04556:49267 61.00948:182587 62.02866:19556 63.05371:6010 64.59071:18753 67.04802:167747 69.08101:48025 70.03686:317179 73.00018:65357132 74.07952:4903872 75.03693:3175248 76.05024:120875 77.01627:56550 80.05291:41395 81.0588:64414 82.04528:374262 8…
Tagatose	16.803	1878.25	73.0185	0.952	12.22	1881.65	C6H12O6	Monosaccharides	BJHIKXHVCXFQLS-PQLUHFTBSA-N	[H][C@@](O)(CO)[C@]([H])(O)[C@]([H])(O)C(=O)CO	52.9421:46061 54.03995:191158 55.0297:209134 56.06272:50592 57.02382:137776 58.03876:468683 59.03162:1474616 60.02201:157265 60.99992:177782 61.97028:12979 63.11436:5424 64.98016:10557 66.08931:14784 67.0424:72806 68.04098:57097 69.04228:132271 70.04175:272159 71.01593:387092 73.01017:88080736 74.07882:7202458 75.04206:4542629 76.05379:154378 77.01553:77008 77.9758:8972 80.08854:27089 81.05332:33…	95.5	0	99.6	92.7	87.2	98.5	97.9	551.48	52.9421:46061 54.03995:191158 55.0297:209134 56.06272:50592 57.02382:137776 58.03876:468683 59.03162:1474616 60.02201:157265 60.99992:177782 61.97028:12979 63.11436:5424 64.98016:10557 66.08931:14784 67.0424:72806 68.04098:57097 69.04228:132271 70.04175:272159 71.01593:387092 73.01017:88080736 74.07882:7202458 75.04206:4542629 76.05379:154378 77.01553:77008 77.9758:8972 80.08854:27089 81.05332:33…
GLUCOPYRANOSE	19.661	2171.4	204.107	1	-1	2166.57		NA	MOSFIJXAXDLOML-UHFFFAOYSA-N	N/A	50.9294:401 53.00154:2703 54.00111:1040 55.02929:3586 55.99873:4214 57.1137:3399 58.96387:3567 60.18206:892 60.86044:5499 63.00824:618 66.12156:1572 67.97082:1611 71.1506:3066 71.88477:7640 73.00594:346215 74.04185:24749 74.97203:29199 75.96505:2884 77.0558:219 78.6329:658 79.20604:843 79.87105:579 81.05328:103 82.08111:881 84.77081:1120 87.11597:1002 88.18431:1252 88.8998:1508 90.89213:117 95.06…	87.8	null	98	80.9	71.9	86.7	96.6	13.9	50.9294:401 53.00154:2703 54.00111:1040 55.02929:3586 55.99873:4214 57.1137:3399 58.96387:3567 60.18206:892 60.86044:5499 63.00824:618 66.12156:1572 67.97082:1611 71.1506:3066 71.88477:7640 73.00594:346215 74.04185:24749 74.97203:29199 75.96505:2884 77.0558:219 78.6329:658 79.20604:843 79.87105:579 81.05328:103 82.08111:881 84.77081:1120 87.11597:1002 88.18431:1252 88.8998:1508 90.89213:117 95.06…
asparagine	13.676	1595	188.12	0.81	8.704	1593.05	Like tag compound	NA	Like tag compound	Like tag compound	51.24878:2951 52.02745:4376 53.08111:5500 54.14139:2871 55.00654:34775 55.99081:1887 58.08313:29358 59.14226:61049 59.98983:13082 60.9388:30327 61.89816:2798 63.20738:3271 63.71563:869 64.59808:558 65.13008:904 68.20448:2975 69.06885:15448 70.04383:36452 70.94889:10106 72.05277:97230 73.0292:1970211 74.0258:225512 75.02603:354370 76.02788:35722 77.02411:24694 78.05779:8848 80.0787:1129 81.15787:3…	85.8	0	99.7	76.6	62.3	86.9	98.7	13.94	51.24878:2951 52.02745:4376 53.08111:5500 54.14139:2871 55.00654:34775 55.99081:1887 58.08313:29358 59.14226:61049 59.98983:13082 60.9388:30327 61.89816:2798 63.20738:3271 63.71563:869 64.59808:558 65.13008:904 68.20448:2975 69.06885:15448 70.04383:36452 70.94889:10106 72.05277:97230 73.0292:1970211 74.0258:225512 75.02603:354370 76.02788:35722 77.02411:24694 78.05779:8848 80.0787:1129 81.15787:3…
similar to beta-gentiobiose	24.715	2797.59	361.123	1	16.135	2793.61	Like tag compound	NA	Like tag compound	Like tag compound	50.28829:1609 52.98996:4386 54.03265:0 55.06403:15035 56.99095:2172 58.03935:3270 59.025:24523 60.01685:1558 64.8492:3359 67.1861:3236 69.06471:18142 70.96979:6122 72.03254:14731 73.04413:1605598 74.08505:135668 75.05977:81773 75.99805:2399 78.45029:987 80.04813:6469 82.01006:0 84.12283:7550 85.11317:8179 86.09774:914 87.14437:5043 88.07616:5409 89.03291:47428 90.06983:6668 91.06072:0 93.05599:0 …	89.9	null	97.6	84.7	79.4	88	94.1	15.72	50.28829:1609 52.98996:4386 54.03265:0 55.06403:15035 56.99095:2172 58.03935:3270 59.025:24523 60.01685:1558 64.8492:3359 67.1861:3236 69.06471:18142 70.96979:6122 72.03254:14731 73.04413:1605598 74.08505:135668 75.05977:81773 75.99805:2399 78.45029:987 80.04813:6469 82.01006:0 84.12283:7550 85.11317:8179 86.09774:914 87.14437:5043 88.07616:5409 89.03291:47428 90.06983:6668 91.06072:0 93.05599:0 …
sim to catechin	25.211	2862.66	73.0285	0.667	16.421	2853.99	Like tag compound	NA	Like tag compound	Like tag compound	51.28316:1105 52.803:1881 54.18012:2126 55.02948:6170 57.00424:5562 58.96245:20008 60.12822:2946 60.86348:1932 63.29902:1178 64.36394:1517 65.38177:2632 66.98882:3889 69.10851:4264 70.00101:8533 71.10392:12898 71.94694:34696 73.02852:3436913 74.06971:293588 75.04085:181373 76.04538:9259 77.12241:4066 78.20938:1649 78.8929:5713 80.18869:0 81.04557:4446 82.96881:2541 83.55543:1 84.21002:768 85.0940…	77	null	85.6	71.2	62.9	72.3	94	9.78	51.28316:1105 52.803:1881 54.18012:2126 55.02948:6170 57.00424:5562 58.96245:20008 60.12822:2946 60.86348:1932 63.29902:1178 64.36394:1517 65.38177:2632 66.98882:3889 69.10851:4264 70.00101:8533 71.10392:12898 71.94694:34696 73.02852:3436913 74.06971:293588 75.04085:181373 76.04538:9259 77.12241:4066 78.20938:1649 78.8929:5713 80.18869:0 81.04557:4446 82.96881:2541 83.55543:1 84.21002:768 85.0940…
N-a-Acetyl lysine	19.167	2119.15	174.117	0.429	13.732	2124.84	C8H16N2O3	N-acyl-alpha amino acids	VEYYWZRYIYDQJM-UHFFFAOYSA-N	CC(O)=NC(CCCCN)C(O)=O	50.72327:0 51.99597:3671 52.94662:2955 55.01197:14129 56.99614:2813 58.99372:22963 59.9915:3754 61.87949:92 65.10046:2812 66.1238:577 68.20345:8842 69.0173:5800 69.97892:6122 73.03448:396310 74.09495:56780 75.04871:34931 77.05039:7339 79.80466:4757 80.56265:11756 81.06284:2145 83.09552:2808 84.06576:14148 85.18102:3627 86.04079:121682 87.01415:10998 87.97308:9004 89.03341:11232 90.00471:1 93.9273…	87	0	96.2	80.8	88.2	71.3	77.8	92.42	50.72327:0 51.99597:3671 52.94662:2955 55.01197:14129 56.99614:2813 58.99372:22963 59.9915:3754 61.87949:92 65.10046:2812 66.1238:577 68.20345:8842 69.0173:5800 69.97892:6122 73.03448:396310 74.09495:56780 75.04871:34931 77.05039:7339 79.80466:4757 80.56265:11756 81.06284:2145 83.09552:2808 84.06576:14148 85.18102:3627 86.04079:121682 87.01415:10998 87.97308:9004 89.03341:11232 90.00471:1 93.9273…
N-Acetyl galactosamine	19.213	2123.97	319.136	0.905	13.703	2120.1	C8H15NO6	N-acyl-alpha-hexosamines	OVRNDRQMDRJTHS-JAJWTYFOSA-N	[H][C@@]1(O)O[C@]([H])(CO)[C@]([H])(O)[C@]([H])(O)[C@@]1([H])N=C(C)O	55.06468:3345 56.23292:1022 57.04515:812 57.65126:2751 59.03101:1490 60.07275:567 60.86996:901 62.72539:972 64.27868:509 67.98222:737 69.97183:316 70.99749:1276 72.1273:10431 73.02887:210680 74.09734:23382 75.02486:1555 77.9157:668 80.25994:232 82.09682:793 85.99524:585 87.03794:53 88.65488:6620 89.25151:6247 90.53526:1843 91.1749:449 92.17698:156 92.99429:670 94.02106:1159 94.91837:4203 98.22214…	87.8	0	99.1	80.3	76.5	83.2	86	44.83	55.06468:3345 56.23292:1022 57.04515:812 57.65126:2751 59.03101:1490 60.07275:567 60.86996:901 62.72539:972 64.27868:509 67.98222:737 69.97183:316 70.99749:1276 72.1273:10431 73.02887:210680 74.09734:23382 75.02486:1555 77.9157:668 80.25994:232 82.09682:793 85.99524:585 87.03794:53 88.65488:6620 89.25151:6247 90.53526:1843 91.1749:449 92.17698:156 92.99429:670 94.02106:1159 94.91837:4203 98.22214…
N-Acetyl-D-glucosamine	18.704	2069.79	205.12	1	8.815	2065.2	C8H15NO6	N-acyl-alpha-hexosamines	OVRNDRQMDRJTHS-RTRLPJTCSA-N	OC[C@@H](O1)[C@@H](O)[C@H](O)[C@@H](NC(C)=O)C(O)1	50.18706:677 50.97287:1684 52.01639:4389 53.22917:310 53.92469:2439 55.9931:10855 57.96709:5709 58.9723:17927 59.83772:1122 61.05907:3415 64.03085:934 65.93673:2182 68.12986:2077 69.03592:523 70.01497:1810 71.73927:15414 73.0116:499459 74.07142:55093 74.96124:59057 77.1423:266 80.23714:3836 81.15718:4743 83.07806:6541 86.03922:3744 87.03844:74102 88.03754:8295 89.06614:33599 90.04547:3141 91.1781…	90	null	97.1	85.3	83.3	84.9	92	7.62	50.18706:677 50.97287:1684 52.01639:4389 53.22917:310 53.92469:2439 55.9931:10855 57.96709:5709 58.9723:17927 59.83772:1122 61.05907:3415 64.03085:934 65.93673:2182 68.12986:2077 69.03592:523 70.01497:1810 71.73927:15414 73.0116:499459 74.07142:55093 74.96124:59057 77.1423:266 80.23714:3836 81.15718:4743 83.07806:6541 86.03922:3744 87.03844:74102 88.03754:8295 89.06614:33599 90.04547:3141 91.1781…
n-acetyl-d-hexosamine	19.196	2122.22	319.137	0.952	12.439	2119.13	C8H15NO6	N-acyl-alpha-hexosamines	OVRNDRQMDRJTHS-FMDGEEDCSA-N	CC(O)=N[C@H]1[C@H](O)O[C@H](CO)[C@@H](O)[C@@H]1O	52.05282:1 54.40881:2277 56.04842:1119 57.05833:5264 58.06944:2736 59.00958:4860 59.89011:2261 62.9465:527 63.54623:504 66.92586:635 67.79207:4263 68.94117:1 69.53036:0 70.08876:6102 71.10733:2105 72.05135:9222 73.02125:164656 74.06781:17341 75.03116:16981 76.05442:5535 77.83017:1987 78.93163:4520 81.03931:4986 82.16359:5102 83.13596:3735 84.12658:1229 85.13213:4363 88.13395:2593 89.09733:13907 9…	86.7	0	98.3	78.9	79.3	76.4	82.9	18.32	52.05282:1 54.40881:2277 56.04842:1119 57.05833:5264 58.06944:2736 59.00958:4860 59.89011:2261 62.9465:527 63.54623:504 66.92586:635 67.79207:4263 68.94117:1 69.53036:0 70.08876:6102 71.10733:2105 72.05135:9222 73.02125:164656 74.06781:17341 75.03116:16981 76.05442:5535 77.83017:1987 78.93163:4520 81.03931:4986 82.16359:5102 83.13596:3735 84.12658:1229 85.13213:4363 88.13395:2593 89.09733:13907 9…
N-acetylmannosamine	19.022	2103.64	319.137	1	12.255	2089.88	C8H15NO6	N-acyl-alpha-hexosamines	OVRNDRQMDRJTHS-ZTVVOAFPSA-N	CC(O)=N[C@@H]1C(O)O[C@H](CO)[C@@H](O)[C@@H]1O	50.96188:1211 52.9923:727 56.0649:7075 56.91239:747 57.79896:3192 58.73956:7610 59.28135:6630 61.04417:1002 64.90554:1160 66.00354:2616 67.32146:1142 68.96458:70 71.08682:2894 72.11351:8576 73.03889:546574 74.07439:34120 75.0313:25916 75.91502:4192 78.10558:232 80.81552:2297 81.78377:486 82.34157:562 83.06975:5691 84.11748:3571 86.21449:235 87.06305:2860 87.96281:4784 89.09528:18944 89.97697:2631…	80.3	0	80.8	79.9	77.8	80.3	85.7	55.98	50.96188:1211 52.9923:727 56.0649:7075 56.91239:747 57.79896:3192 58.73956:7610 59.28135:6630 61.04417:1002 64.90554:1160 66.00354:2616 67.32146:1142 68.96458:70 71.08682:2894 72.11351:8576 73.03889:546574 74.07439:34120 75.0313:25916 75.91502:4192 78.10558:232 80.81552:2297 81.78377:486 82.34157:562 83.06975:5691 84.11748:3571 86.21449:235 87.06305:2860 87.96281:4784 89.09528:18944 89.97697:2631…
phosphate	9.371	1268.48	73.0619	0.286	5.805	1265.92	H3O4P	Non-metal phosphates	NBIIXXVUZAFLBC-UHFFFAOYSA-N	OP(O)(O)=O	50.9724:11545 52.18957:6635 53.05901:12570 54.11406:8568 55.02577:24705 56.06688:7722 57.02011:93911 58.11698:28707 59.0611:271768 60.08897:54841 61.07213:107543 63.01114:13242 67.05146:7384 68.02206:6493 69.08364:11053 70.07159:58906 71.07888:89946 72.07353:338675 73.06189:7660567 74.1056:444790 75.06153:341641 76.07671:9954 77.04279:139461 79.06407:10599 81.05353:2097 82.10897:3630 83.04732:190…	86.7	0	99.3	78.3	83	64.3	92.4	75.11	50.9724:11545 52.18957:6635 53.05901:12570 54.11406:8568 55.02577:24705 56.06688:7722 57.02011:93911 58.11698:28707 59.0611:271768 60.08897:54841 61.07213:107543 63.01114:13242 67.05146:7384 68.02206:6493 69.08364:11053 70.07159:58906 71.07888:89946 72.07353:338675 73.06189:7660567 74.1056:444790 75.06153:341641 76.07671:9954 77.04279:139461 79.06407:10599 81.05353:2097 82.10897:3630 83.04732:190…
Pyrophosphoric acid	8.944	1237.11	110.066	0.571	5.449	1229.5	H4O7P2	Non-metal pyrophosphates	XPPKVPWEQAFLFU-UHFFFAOYSA-N	OP(O)(=O)OP(O)(O)=O	50.11223:2946 53.09551:2437 56.39257:1357 57.68536:7099 58.23471:301 59.03468:3722 62.9046:3047 64.69195:2417 67.14612:1992 68.94049:13437 70.10767:2972 71.08519:1935 72.12315:4968 76.21835:1228 77.02279:48324 78.16679:7210 79.09988:7661 81.20619:1672 82.0015:955 84.06109:3530 86.19472:5663 88.04246:29272 89.14117:1652 90.3243:3089 91.16672:19302 92.05167:5210 93.03524:6284 94.19513:4693 95.06515…	86.2	0	93.9	81.1	85.1	71.1	88.9	35.29	50.11223:2946 53.09551:2437 56.39257:1357 57.68536:7099 58.23471:301 59.03468:3722 62.9046:3047 64.69195:2417 67.14612:1992 68.94049:13437 70.10767:2972 71.08519:1935 72.12315:4968 76.21835:1228 77.02279:48324 78.16679:7210 79.09988:7661 81.20619:1672 82.0015:955 84.06109:3530 86.19472:5663 88.04246:29272 89.14117:1652 90.3243:3089 91.16672:19302 92.05167:5210 93.03524:6284 94.19513:4693 95.06515…
1-methylgalactose	17.14	1912.08	204.043	0.524	11.08	1912.03	C7H14O6	O-glycosyl compounds	HOVAGTYPODGVJG-UHFFFAOYNA-N	COC1OC(CO)C(O)C(O)C1O	50.29884:1149 51.02948:16663 51.99529:24252 53.01637:529181 54.06391:515112 55.01182:1370333 56.03496:271423 57.02687:289021 58.04914:562145 59.01472:3673610 60.03616:340585 61.0008:472864 62.00415:21767 63.04739:22357 64.0615:3179 65.01204:137376 66.15193:77456 67.04751:249228 68.02816:195141 69.03436:940968 70.04581:526093 70.91174:322768 72.99751:209738448 74.07621:17330418 75.03655:10789847 7…	86.7	0	97.9	79.3	75.2	79.3	91.5	5040.78	50.29884:1149 51.02948:16663 51.99529:24252 53.01637:529181 54.06391:515112 55.01182:1370333 56.03496:271423 57.02687:289021 58.04914:562145 59.01472:3673610 60.03616:340585 61.0008:472864 62.00415:21767 63.04739:22357 64.0615:3179 65.01204:137376 66.15193:77456 67.04751:249228 68.02816:195141 69.03436:940968 70.04581:526093 70.91174:322768 72.99751:209738448 74.07621:17330418 75.03655:10789847 7…
alpha-Lactose	22.641	2525.08	204.099	0.381	18.547	2526.8	C12H22O11	O-glycosyl compounds	GUBGYTABKSRVRQ-XLOQQCSPSA-N	OC[C@@H](O1)[C@H](O)[C@H](O)[C@@H](O)[C@@H]1O[C@H]([C@@H](CO)2)[C@H](O)[C@@H](O)[C@@H](O)O2	52.15457:2874 52.99453:10260 54.16812:3793 55.04113:54182 56.02779:14430 57.04874:20095 58.08124:3599 59.06922:23822 60.08984:8917 60.97485:13256 62.27522:543 64.99324:11581 66.09201:11779 67.97931:39493 69.0052:19035 70.05608:40677 72.07828:28212 73.04022:873096 74.09384:115944 75.0238:181218 76.0202:24973 76.9875:54255 79.04976:14479 80.09521:44113 81.0971:81039 82.10373:1937 83.07649:28126 83.…	85.3	0	99.6	75.7	65.4	81.8	94.4	62.99	52.15457:2874 52.99453:10260 54.16812:3793 55.04113:54182 56.02779:14430 57.04874:20095 58.08124:3599 59.06922:23822 60.08984:8917 60.97485:13256 62.27522:543 64.99324:11581 66.09201:11779 67.97931:39493 69.0052:19035 70.05608:40677 72.07828:28212 73.04022:873096 74.09384:115944 75.0238:181218 76.0202:24973 76.9875:54255 79.04976:14479 80.09521:44113 81.0971:81039 82.10373:1937 83.07649:28126 83.…
beta-gentiobiose	24.657	2790.22	361.143	1	16.089	2784.25	C12H22O11	O-glycosyl compounds	DLRVVLDZNNYCBX-LIZSDCNHSA-N	OC[C@H]1O[C@@H](OC[C@H]2O[C@@H](O)[C@H](O)[C@@H](O)[C@@H]2O)[C@H](O)[C@@H](O)[C@@H]1O	51.28558:0 53.00922:1688 54.09328:1760 55.03754:11450 56.04496:1028 57.00946:1 58.24376:1614 59.04813:8633 59.98539:1096 61.02572:198 61.7419:657 65.0694:1450 66.00507:3531 68.59924:1 69.97369:3212 71.04401:1 71.79904:96 72.99757:692887 74.07834:56605 75.01886:49498 75.96604:6853 78.37327:898 80.07478:2927 81.01388:1 81.92545:12682 83.06241:0 87.04398:4417 88.99546:27835 90.05277:4159 91.12132:12…	87.3	null	96.2	81.4	76.9	83.4	90.7	17.25	51.28558:0 53.00922:1688 54.09328:1760 55.03754:11450 56.04496:1028 57.00946:1 58.24376:1614 59.04813:8633 59.98539:1096 61.02572:198 61.7419:657 65.0694:1450 66.00507:3531 68.59924:1 69.97369:3212 71.04401:1 71.79904:96 72.99757:692887 74.07834:56605 75.01886:49498 75.96604:6853 78.37327:898 80.07478:2927 81.01388:1 81.92545:12682 83.06241:0 87.04398:4417 88.99546:27835 90.05277:4159 91.12132:12…
beta-Lactose	23.651	2655.67	204.103	0.81	16.54	2655.6	C12H22O11	O-glycosyl compounds	GUBGYTABKSRVRQ-UHFFFAOYNA-N	OCC(O1)C(O)C(O)C(O)C1OC(C(CO)2)C(O)C(O)C(O)O2	51.0866:401 52.37275:0 53.20104:2209 54.15872:6160 55.0212:50265 56.02924:15583 57.09629:3514 57.98748:1821 59.03705:29761 60.08655:4327 61.1322:5482 62.79701:1798 63.63029:347 65.03043:4034 66.27:2625 67.08462:33304 68.15637:9191 69.04163:72766 70.0426:8070 71.06261:10877 72.30364:34955 73.03054:1160804 74.06447:96190 75.02384:107472 76.02058:8060 77.04858:10780 78.21121:3693 79.06603:38823 80.0…	88.8	0	99.7	81.5	76.8	84.3	89.9	22.41	51.0866:401 52.37275:0 53.20104:2209 54.15872:6160 55.0212:50265 56.02924:15583 57.09629:3514 57.98748:1821 59.03705:29761 60.08655:4327 61.1322:5482 62.79701:1798 63.63029:347 65.03043:4034 66.27:2625 67.08462:33304 68.15637:9191 69.04163:72766 70.0426:8070 71.06261:10877 72.30364:34955 73.03054:1160804 74.06447:96190 75.02384:107472 76.02058:8060 77.04858:10780 78.21121:3693 79.06603:38823 80.0…
D-(+)-Maltose	23.043	2577.31	204.088	1	18.834	2580.6	C12H22O11	O-glycosyl compounds	GUBGYTABKSRVRQ-PICCSMPSSA-N	OC[C@@H](O1)[C@@H](O)[C@H](O)[C@@H](O)[C@H]1O[C@H]([C@@H](CO)2)[C@H](O)[C@@H](O)C(O)O2	50.15485:552 52.85646:1082 53.94752:2145 55.00128:10252 57.92262:1089 59.00354:2645 60.96197:6279 66.31863:1011 67.16799:1460 67.80612:84 71.15703:2025 72.24399:16792 73.01628:470404 73.99442:37234 75.01515:42888 75.82333:1369 77.03656:1534 78.94936:2988 79.90656:1306 80.92918:6150 86.1389:2147 87.95601:711 89.05673:12884 90.03017:1425 91.11513:3866 92.10947:1534 92.96835:3794 93.75523:1910 96.31…	85.8	0	99.2	76.9	74.9	74.8	86.7	6.73	50.15485:552 52.85646:1082 53.94752:2145 55.00128:10252 57.92262:1089 59.00354:2645 60.96197:6279 66.31863:1011 67.16799:1460 67.80612:84 71.15703:2025 72.24399:16792 73.01628:470404 73.99442:37234 75.01515:42888 75.82333:1369 77.03656:1534 78.94936:2988 79.90656:1306 80.92918:6150 86.1389:2147 87.95601:711 89.05673:12884 90.03017:1425 91.11513:3866 92.10947:1534 92.96835:3794 93.75523:1910 96.31…
D-(+)-Trehalose	24.237	2734.29	73.0168	0.952	10.09	2727.1	C12H22O11	O-glycosyl compounds	HDTRYLNUVZCQOY-LIZSDCNHSA-N	OC[C@@H](O1)[C@@H](O)[C@H](O)[C@@H](O)[C@H]1O[C@@H](O2)[C@H](O)[C@@H](O)[C@H](O)[C@@H](CO)2	50.12065:142 52.98248:481 53.93509:1 55.05937:4862 56.3179:1724 58.07855:1292 58.80528:1 59.32985:2653 59.99693:536 62.99709:882 66.79381:6730 67.33691:1 67.95617:1910 69.06874:351 72.21214:4832 73.01677:558518 73.92708:37176 75.04322:1 76.03612:399 76.90949:1168 78.0715:939 80.18138:2625 81.04282:8635 81.62392:3097 82.97462:0 85.1405:3919 86.01484:409 89.0479:13494 90.08337:0 91.55316:2027 92.06…	86.9	null	94.1	82.1	90.2	66.1	90	23.64	50.12065:142 52.98248:481 53.93509:1 55.05937:4862 56.3179:1724 58.07855:1292 58.80528:1 59.32985:2653 59.99693:536 62.99709:882 66.79381:6730 67.33691:1 67.95617:1910 69.06874:351 72.21214:4832 73.01677:558518 73.92708:37176 75.04322:1 76.03612:399 76.90949:1168 78.0715:939 80.18138:2625 81.04282:8635 81.62392:3097 82.97462:0 85.1405:3919 86.01484:409 89.0479:13494 90.08337:0 91.55316:2027 92.06…
Galactinol	26.04	2972.3	204.099	1	16.96	2970.58	C12H22O11	O-glycosyl compounds	VCWMRQDBPZKXKG-ZNVDUFQESA-N	OC[C@H]1O[C@H](OC2[C@@H](O)[C@@H](O)C(O)[C@@H](O)[C@@H]2O)[C@H](O)[C@@H](O)[C@H]1O	50.25265:63 52.98091:3215 53.93311:330 55.01987:7935 57.80899:1232 58.87816:1040 59.81894:1 60.34095:0 60.99199:716 62.02082:513 66.0404:69 67.0199:637 68.07821:760 69.07516:11231 71.93721:7753 73.02118:485030 74.0397:43989 74.99492:22057 78.0284:105 78.8829:1172 80.24026:2855 81.01084:13111 81.9842:3072 83.94389:211 85.04104:1017 86.01138:477 87.04229:1330 87.89157:39 89.01685:2307 90.2812:778 9…	94.3	null	99.3	91	88.8	91.9	95.8	62.4	50.25265:63 52.98091:3215 53.93311:330 55.01987:7935 57.80899:1232 58.87816:1040 59.81894:1 60.34095:0 60.99199:716 62.02082:513 66.0404:69 67.0199:637 68.07821:760 69.07516:11231 71.93721:7753 73.02118:485030 74.0397:43989 74.99492:22057 78.0284:105 78.8829:1172 80.24026:2855 81.01084:13111 81.9842:3072 83.94389:211 85.04104:1017 86.01138:477 87.04229:1330 87.89157:39 89.01685:2307 90.2812:778 9…
Gentiobiose	25.403	2888.76	361.137	0.952	18.498	2891.22	C12H22O11	O-glycosyl compounds	DLRVVLDZNNYCBX-LIZSDCNHSA-N	[H][C@@]1(O)O[C@]([H])(CO[C@]2([H])O[C@]([H])(CO)[C@@]([H])(O)[C@]([H])(O)[C@@]2([H])O)[C@@]([H])(O)[C@]([H])(O)[C@@]1([H])O	52.32066:886 52.91196:698 55.96824:3559 65.21761:747 70.36155:1617 72.0919:6201 73.009:253159 74.06464:25092 74.99047:17723 76.9848:3515 78.66484:5514 79.23116:3300 79.92217:498 83.06843:1046 84.12209:3066 86.16629:1794 87.08593:936 88.93762:15199 89.90083:213 92.0911:2313 95.16462:2309 96.39653:549 98.08584:2675 99.08542:264 100.08461:5578 101.04035:11552 101.91968:4794 103.07411:54828 104.05125…	90.5	0	99	84.8	79.3	90.4	90	30.21	52.32066:886 52.91196:698 55.96824:3559 65.21761:747 70.36155:1617 72.0919:6201 73.009:253159 74.06464:25092 74.99047:17723 76.9848:3515 78.66484:5514 79.23116:3300 79.92217:498 83.06843:1046 84.12209:3066 86.16629:1794 87.08593:936 88.93762:15199 89.90083:213 92.0911:2313 95.16462:2309 96.39653:549 98.08584:2675 99.08542:264 100.08461:5578 101.04035:11552 101.91968:4794 103.07411:54828 104.05125…
isomaltose	25.343	2881.06	267.135	0.952	16.555	2882.4	C12H22O11	O-glycosyl compounds	DLRVVLDZNNYCBX-RTPHMHGBSA-N	OC[C@H]1O[C@H](OC[C@H]2OC(O)[C@H](O)[C@@H](O)[C@@H]2O)[C@H](O)[C@@H](O)[C@@H]1O	50.34659:2031 52.09207:976 54.39889:2874 55.01582:12464 56.10742:1091 57.03378:28 57.97993:3589 59.02201:11321 60.57375:2626 61.1846:0 61.93827:869 63.27247:30 64.2697:486 65.00882:1353 66.13962:1 68.32809:3500 69.13008:3655 70.06596:2210 71.88388:657 72.38707:10944 73.04867:965601 74.03023:79616 75.01528:51140 75.9748:3392 77.13197:1260 78.01265:4390 79.00166:5156 79.93232:421 81.07696:15184 82.…	82.4	null	99.7	70.8	58.9	76.8	94.4	37.99	50.34659:2031 52.09207:976 54.39889:2874 55.01582:12464 56.10742:1091 57.03378:28 57.97993:3589 59.02201:11321 60.57375:2626 61.1846:0 61.93827:869 63.27247:30 64.2697:486 65.00882:1353 66.13962:1 68.32809:3500 69.13008:3655 70.06596:2210 71.88388:657 72.38707:10944 73.04867:965601 74.03023:79616 75.01528:51140 75.9748:3392 77.13197:1260 78.01265:4390 79.00166:5156 79.93232:421 81.07696:15184 82.…
lactulose	23.726	2665.28	204.082	0.952	15.498	2664.61	C12H22O11	O-glycosyl compounds	JCQLYHFGKNRPGE-FCVZTGTOSA-N	OC[C@H]1O[C@](O)(CO)[C@@H](O)[C@@H]1O[C@@H]1O[C@H](CO)[C@H](O)[C@H](O)[C@H]1O	52.28172:834 53.24187:1137 55.0582:5389 56.0668:3505 58.182:2761 61.00417:2091 65.02464:1305 65.62458:2082 67.05408:6199 69.06446:12998 71.062:2608 73.03836:289710 74.0905:0 75.05396:3771 76.13056:671 78.0438:591 79.12817:4894 81.01472:8898 82.17449:4825 88.94906:0 89.82278:1358 91.11705:466 93.0875:1086 94.13919:3019 95.11451:3366 97.05353:198 99.09325:1 100.1154:1093 101.10885:2796 103.06686:43…	89.7	null	100	82.8	85.4	80.4	80	6.83	52.28172:834 53.24187:1137 55.0582:5389 56.0668:3505 58.182:2761 61.00417:2091 65.02464:1305 65.62458:2082 67.05408:6199 69.06446:12998 71.062:2608 73.03836:289710 74.0905:0 75.05396:3771 76.13056:671 78.0438:591 79.12817:4894 81.01472:8898 82.17449:4825 88.94906:0 89.82278:1358 91.11705:466 93.0875:1086 94.13919:3019 95.11451:3366 97.05353:198 99.09325:1 100.1154:1093 101.10885:2796 103.06686:43…
Maltose	24.145	2721.84	204.106	1	15.777	2720.29	C12H22O11	O-glycosyl compounds	GUBGYTABKSRVRQ-PICCSMPSSA-N	OC[C@H]1O[C@H](O[C@H]2[C@H](O)[C@@H](O)C(O)O[C@@H]2CO)[C@H](O)[C@@H](O)[C@@H]1O	50.20934:155 52.36163:410 53.14519:2552 54.26914:16765 55.06391:19510 56.26983:110 57.05792:165 58.04305:2075 59.08038:17934 59.96618:1831 60.97741:6478 62.98015:2346 63.6169:1462 66.03004:198 67.9669:6509 69.05209:10510 70.01795:1020 71.12081:7109 71.77279:31457 73.02649:2073650 74.08656:145895 75.07261:98360 77.02145:2385 78.25951:1864 79.87128:32 81.02308:6715 82.08421:22450 84.2505:1168 85.05…	92.4	null	99.5	87.6	85.7	88.4	91.8	20.84	50.20934:155 52.36163:410 53.14519:2552 54.26914:16765 55.06391:19510 56.26983:110 57.05792:165 58.04305:2075 59.08038:17934 59.96618:1831 60.97741:6478 62.98015:2346 63.6169:1462 66.03004:198 67.9669:6509 69.05209:10510 70.01795:1020 71.12081:7109 71.77279:31457 73.02649:2073650 74.08656:145895 75.07261:98360 77.02145:2385 78.25951:1864 79.87128:32 81.02308:6715 82.08421:22450 84.2505:1168 85.05…
melibiose minor	25.147	2857	368.133	0.238	16.475	2865.41	C12H22O11	O-glycosyl compounds	DLRVVLDZNNYCBX-ABXHMFFYSA-N	OC[C@H]1O[C@H](OC[C@H]2OC(O)[C@H](O)[C@@H](O)[C@@H]2O)[C@H](O)[C@@H](O)[C@H]1O	50.12211:133 51.08746:3458 53.29502:1671 54.07055:878 55.07341:3590 55.81606:2379 56.99993:1 58.16645:3630 59.05558:1303 59.77591:605 60.37205:30 61.0932:3610 63.1753:721 63.96488:765 65.33965:1838 66.18556:242 68.15392:1923 68.97139:3712 70.67512:2296 71.28706:27907 72.07507:1689 73.01458:39488 74.05641:4111 74.99071:1 75.98318:2013 77.21721:0 78.16287:2469 81.03406:7274 82.22221:3098 83.11314:7…	88.5	null	90	87.5	100	68.5	88	43.2	50.12211:133 51.08746:3458 53.29502:1671 54.07055:878 55.07341:3590 55.81606:2379 56.99993:1 58.16645:3630 59.05558:1303 59.77591:605 60.37205:30 61.0932:3610 63.1753:721 63.96488:765 65.33965:1838 66.18556:242 68.15392:1923 68.97139:3712 70.67512:2296 71.28706:27907 72.07507:1689 73.01458:39488 74.05641:4111 74.99071:1 75.98318:2013 77.21721:0 78.16287:2469 81.03406:7274 82.22221:3098 83.11314:7…
Melibiose	25.309	2875.3	204.089	0.905	10.464	2872.7	C12H22O11	O-glycosyl compounds	DLRVVLDZNNYCBX-ABXHMFFYSA-N	OC[C@@H](O1)[C@H](O)[C@H](O)[C@@H](O)[C@@H](OC[C@@H](O2)[C@@H](O)[C@H](O)[C@@H](O)C(O)2)1	50.0362:597 51.08405:416 53.89688:383 55.05766:0 56.07543:353 57.10532:3928 57.8741:3295 59.03315:1939 60.06383:2176 60.86686:487 62.88415:1201 65.08678:2035 65.93273:233 70.13522:4060 71.13596:6631 71.90787:7867 72.42945:9144 73.04766:287777 74.08048:27413 75.0188:32133 75.84606:1197 76.84531:6800 78.1937:318 78.98358:4066 81.0704:13816 82.37882:3418 85.13898:3404 86.01547:1316 87.0482:2244 87.9…	86.5	null	99.9	77.6	65.6	85.7	97.7	48.76	50.0362:597 51.08405:416 53.89688:383 55.05766:0 56.07543:353 57.10532:3928 57.8741:3295 59.03315:1939 60.06383:2176 60.86686:487 62.88415:1201 65.08678:2035 65.93273:233 70.13522:4060 71.13596:6631 71.90787:7867 72.42945:9144 73.04766:287777 74.08048:27413 75.0188:32133 75.84606:1197 76.84531:6800 78.1937:318 78.98358:4066 81.0704:13816 82.37882:3418 85.13898:3404 86.01547:1316 87.0482:2244 87.9…
Sucrose	23.347	2615.33	361.129	1	15.27	2619.55	C12H22O11	O-glycosyl compounds	CZMRCDWAGMRECN-UGDNZRGBSA-N	OC[C@H]1O[C@@](CO)(O[C@H]2O[C@H](CO)[C@@H](O)[C@H](O)[C@H]2O)[C@@H](O)[C@@H]1O	52.24197:2210 52.76041:422 53.36602:0 54.67534:1 55.19713:18302 56.11579:1 57.06444:1 58.21458:1685 59.07786:1 60.22931:431 61.07219:2202 62.98646:309 64.53391:29 65.04894:1091 67.06834:3941 67.97076:1655 69.0648:827 70.12815:0 71.10563:0 72.08538:2088 73.04328:1 74.24231:0 75.10885:11432 75.87004:1592 77.00912:1762 78.93918:3294 79.83301:856 80.72637:1 81.25935:0 82.16573:324 83.14183:2835 84.01…	82.4	null	100	70.6	98.3	18.4	92.1	8.07	52.24197:2210 52.76041:422 53.36602:0 54.67534:1 55.19713:18302 56.11579:1 57.06444:1 58.21458:1685 59.07786:1 60.22931:431 61.07219:2202 62.98646:309 64.53391:29 65.04894:1091 67.06834:3941 67.97076:1655 69.0648:827 70.12815:0 71.10563:0 72.08538:2088 73.04328:1 74.24231:0 75.10885:11432 75.87004:1592 77.00912:1762 78.93918:3294 79.83301:856 80.72637:1 81.25935:0 82.16573:324 83.14183:2835 84.01…
Trehalose	24.778	2805.78	73.0267	0.81	18.035	2816.81	C12H22O11	O-glycosyl compounds	HDTRYLNUVZCQOY-LIZSDCNHSA-N	[H][C@]1(O)[C@]([H])(O)[C@@]([H])(CO)O[C@]([H])(O[C@@]2([H])O[C@]([H])(CO)[C@@]([H])(O)[C@]([H])(O)[C@@]2([H])O)[C@]1([H])O	51.16154:676 53.0802:0 54.47039:0 55.89519:3065 57.11246:2514 58.02828:937 59.02303:5860 60.11967:736 61.24107:765 63.11386:1591 65.06963:944 66.00559:414 67.07385:759 67.81184:1717 70.17281:1677 70.93186:598 73.02671:414889 74.05233:37349 75.02572:14311 76.03786:5657 76.98777:1715 78.10394:675 82.07425:1 85.00998:1840 89.03826:0 91.11077:7654 92.2365:5154 94.27636:2783 95.12693:1350 96.41476:255…	78.6	0	84.4	74.7	68.2	71.9	100	15.6	51.16154:676 53.0802:0 54.47039:0 55.89519:3065 57.11246:2514 58.02828:937 59.02303:5860 60.11967:736 61.24107:765 63.11386:1591 65.06963:944 66.00559:414 67.07385:759 67.81184:1717 70.17281:1677 70.93186:598 73.02671:414889 74.05233:37349 75.02572:14311 76.03786:5657 76.98777:1715 78.10394:675 82.07425:1 85.00998:1840 89.03826:0 91.11077:7654 92.2365:5154 94.27636:2783 95.12693:1350 96.41476:255…
maltotriitol	32.916	3668.11	361.138	1	20.282	3674.98	C18H34O16	Oligosaccharides	XJCCHWKNFMUJFE-CGQAXDJHSA-N	OC[C@H](O)[C@@H](O)[C@H](O[C@H]1O[C@H](CO)[C@@H](O[C@H]2O[C@H](CO)[C@@H](O)[C@H](O)[C@H]2O)[C@H](O)[C@H]1O)[C@H](O)CO	51.13263:77 52.03611:0 55.09635:4932 57.06274:1077 58.49651:1243 59.1972:1621 60.16944:85 64.40562:584 65.0753:137 66.06212:3112 71.09487:2957 72.26247:3124 73.02792:122290 74.12756:13089 75.03786:10238 76.10249:2601 77.15246:1238 78.24008:2616 79.19663:630 80.35837:861 81.14145:2039 82.19049:1196 83.14085:610 83.84077:0 86.92567:901 89.09691:557 91.04376:1911 95.60872:4547 98.94089:2202 101.0905…	83	null	98.8	72.5	62.1	79.4	89.7	11.96	51.13263:77 52.03611:0 55.09635:4932 57.06274:1077 58.49651:1243 59.1972:1621 60.16944:85 64.40562:584 65.0753:137 66.06212:3112 71.09487:2957 72.26247:3124 73.02792:122290 74.12756:13089 75.03786:10238 76.10249:2601 77.15246:1238 78.24008:2616 79.19663:630 80.35837:861 81.14145:2039 82.19049:1196 83.14085:610 83.84077:0 86.92567:901 89.09691:557 91.04376:1911 95.60872:4547 98.94089:2202 101.0905…
Maltotriose	32.946	3671.89	361.147	0.952	23.46	3689.29	C18H32O16	Oligosaccharides	FYGDTMLNYKFZSV-DZOUCCHMSA-N	[H]C1(O)O[C@]([H])(CO)[C@@]([H])(O[C@@]2([H])O[C@]([H])(CO)[C@@]([H])(O[C@@]3([H])O[C@]([H])(CO)[C@@]([H])(O)[C@]([H])(O)[C@@]3([H])O)[C@]([H])(O)[C@@]2([H])O)[C@]([H])(O)[C@@]1([H])O	52.2164:1138 54.11108:148 57.05624:709 58.08758:82 61.06332:752 63.03168:1050 63.872:306 65.05968:431 67.93366:1701 69.07149:2953 71.00422:880 72.04572:3598 73.01348:14213 74.0694:16310 75.07173:215 76.04109:496 77.15582:1 79.24046:2615 82.24157:367 84.02164:2421 85.0377:3147 87.91579:799 88.92551:1083 90.33954:1244 91.10862:2930 92.21725:745 92.98996:87 94.93617:1626 98.14921:500 102.02311:1550 …	74.3	null	73.3	75	65.3	83.1	88	5.27	52.2164:1138 54.11108:148 57.05624:709 58.08758:82 61.06332:752 63.03168:1050 63.872:306 65.05968:431 67.93366:1701 69.07149:2953 71.00422:880 72.04572:3598 73.01348:14213 74.0694:16310 75.07173:215 76.04109:496 77.15582:1 79.24046:2615 82.24157:367 84.02164:2421 85.0377:3147 87.91579:799 88.92551:1083 90.33954:1244 91.10862:2930 92.21725:745 92.98996:87 94.93617:1626 98.14921:500 102.02311:1550 …
Melezitose	30.923	3466.31	361.19	0.524	19.112	3464.36	C18H32O16	Oligosaccharides	QWIZNVHXZXRPDR-WSCXOGSTSA-N	OC[C@H]1O[C@@](CO)(O[C@H]2O[C@H](CO)[C@@H](O)[C@H](O)[C@H]2O)[C@@H](O[C@H]2O[C@H](CO)[C@@H](O)[C@H](O)[C@H]2O)[C@@H]1O	53.03734:13839 54.03374:30378 55.01551:19580 56.11188:10205 57.07387:17575 58.04681:9872 59.72504:1091 60.94727:4392 62.38588:832 64.05151:1179 65.11558:2650 67.06435:28639 68.13178:8405 70.07198:4116 71.11762:28904 73.01942:1960675 74.08297:204130 75.0509:112227 76.06252:23357 77.77343:7099 80.2348:8581 81.05272:55095 84.0594:2876 85.05456:10570 87.10378:17256 88.07749:5602 89.06674:17918 91.070…	91.9	null	99.8	86.6	83.7	87	94.3	11.27	53.03734:13839 54.03374:30378 55.01551:19580 56.11188:10205 57.07387:17575 58.04681:9872 59.72504:1091 60.94727:4392 62.38588:832 64.05151:1179 65.11558:2650 67.06435:28639 68.13178:8405 70.07198:4116 71.11762:28904 73.01942:1960675 74.08297:204130 75.0509:112227 76.06252:23357 77.77343:7099 80.2348:8581 81.05272:55095 84.0594:2876 85.05456:10570 87.10378:17256 88.07749:5602 89.06674:17918 91.070…
Raffinose	31.363	3511.76	361.13	1	22.31	3504.28	C18H32O16	Oligosaccharides	MUPFEKGTMRGPLJ-ZQSKZDJDSA-N	[H][C@]1(CO)O[C@@](CO)(O[C@@]2([H])O[C@]([H])(CO[C@@]3([H])O[C@]([H])(CO)[C@]([H])(O)[C@]([H])(O)[C@@]3([H])O)[C@@]([H])(O)[C@]([H])(O)[C@@]2([H])O)[C@@]([H])(O)[C@]1([H])O	53.09619:2118 54.06588:844 58.05631:230 59.12768:2394 60.04871:68 61.88991:121 67.01711:964 68.12927:1356 69.80996:1652 71.08605:2594 71.90888:2735 73.00025:19145 74.06022:1224 75.04218:6892 75.96018:988 78.23058:1360 79.0129:1735 79.77395:79 80.8662:2604 81.81996:1187 84.2764:365 85.21997:2946 86.91082:351 94.25694:77 95.93877:1776 97.03573:250 103.05106:10335 104.25316:1923 105.35046:657 108.28…	84.7	null	93.2	79.1	71.9	84.3	90	11.23	53.09619:2118 54.06588:844 58.05631:230 59.12768:2394 60.04871:68 61.88991:121 67.01711:964 68.12927:1356 69.80996:1652 71.08605:2594 71.90888:2735 73.00025:19145 74.06022:1224 75.04218:6892 75.96018:988 78.23058:1360 79.0129:1735 79.77395:79 80.8662:2604 81.81996:1187 84.2764:365 85.21997:2946 86.91082:351 94.25694:77 95.93877:1776 97.03573:250 103.05106:10335 104.25316:1923 105.35046:657 108.28…
1,6-Anhydro-beta-D-glucose	14.958	1707.48	204.115	0.429	10.757	1695.58	C6H10O5	Oxepanes	TWNIBLMWSKIRAT-UHFFFAOYNA-N	OC(C(O)1)C(C2)OC(O2)C(O)1	50.95014:1134 51.9674:2657 53.05961:10278 54.15476:3864 55.01118:13067 56.03781:2007 58.07422:11789 59.02401:106654 60.12091:17302 61.07747:24779 62.38805:1642 63.7774:731 65.07843:3039 66.21532:4183 66.99058:9005 69.04439:155101 70.00801:26026 71.10252:27598 71.96559:57261 73.0293:3133732 74.08411:326920 75.0511:303013 76.09316:1648 77.02399:21762 78.04459:1617 78.96034:15998 80.18072:733 81.086…	81.6	0	82.9	80.7	79	78.2	90.8	64.02	50.95014:1134 51.9674:2657 53.05961:10278 54.15476:3864 55.01118:13067 56.03781:2007 58.07422:11789 59.02401:106654 60.12091:17302 61.07747:24779 62.38805:1642 63.7774:731 65.07843:3039 66.21532:4183 66.99058:9005 69.04439:155101 70.00801:26026 71.10252:27598 71.96559:57261 73.0293:3133732 74.08411:326920 75.0511:303013 76.09316:1648 77.02399:21762 78.04459:1617 78.96034:15998 80.18072:733 81.086…
D-Ribose 5-phosphate	18.925	2091.83	73.0753	0.143	8.346	2091.9	C5H11O8P	Pentose phosphates	KTVPXOYAKDPRHY-SOOFDHNKSA-N	OC(O1)[C@H](O)[C@H](O)[C@H]1COP(O)(O)=O	50.84146:732 51.69132:3353 52.22426:2799 52.98058:491 53.9176:0 55.0163:0 56.06452:1 58.13838:0 59.08811:1 60.04298:1 60.95775:2457 62.93026:1580 63.93222:1003 64.54785:1 66.9222:0 69.07134:0 71.06931:1 73.07529:10658986 74.05846:0 74.98051:0 75.98672:1 77.05359:1144 78.23756:1 79.00856:5574 80.05721:1 80.8413:1311 81.39345:0 82.29768:5725 83.02644:1 84.05719:1032 84.82511:174 86.04616:1791 87.08…	84.4	null	99.8	74.1	99.8	26.6	91.9	52.94	50.84146:732 51.69132:3353 52.22426:2799 52.98058:491 53.9176:0 55.0163:0 56.06452:1 58.13838:0 59.08811:1 60.04298:1 60.95775:2457 62.93026:1580 63.93222:1003 64.54785:1 66.9222:0 69.07134:0 71.06931:1 73.07529:10658986 74.05846:0 74.98051:0 75.98672:1 77.05359:1144 78.23756:1 79.00856:5574 80.05721:1 80.8413:1311 81.39345:0 82.29768:5725 83.02644:1 84.05719:1032 84.82511:174 86.04616:1791 87.08…
ribose-5-phosphate	18.844	2084.87	72.1458	0.952	12.233	2086.36	C5H11O8P	Pentose phosphates	KTVPXOYAKDPRHY-SOOFDHNKSA-N	OC1O[C@H](COP(O)(O)=O)[C@@H](O)[C@H]1O	51.00167:1984 53.06702:5279 54.11017:4079 58.01784:14193 59.89694:2203 60.98153:3169 61.94043:1105 62.96979:131 64.16586:941 64.96809:5113 66.99958:21895 67.92097:8954 71.5914:46250 72.16941:46691 73.05638:141144 74.08183:38181 75.07765:20041 76.96857:12167 77.94262:813 79.06561:11764 82.10165:10344 82.98653:33753 85.12533:12077 86.04547:1596 87.94949:4389 89.03751:9755 90.07811:266 93.10534:3248…	82.1	0	99.6	70.4	73	61.5	80.7	11.29	51.00167:1984 53.06702:5279 54.11017:4079 58.01784:14193 59.89694:2203 60.98153:3169 61.94043:1105 62.96979:131 64.16586:941 64.96809:5113 66.99958:21895 67.92097:8954 71.5914:46250 72.16941:46691 73.05638:141144 74.08183:38181 75.07765:20041 76.96857:12167 77.94262:813 79.06561:11764 82.10165:10344 82.98653:33753 85.12533:12077 86.04547:1596 87.94949:4389 89.03751:9755 90.07811:266 93.10534:3248…
D-(-)-Arabinose	14.288	1647.77	73.0262	0.952	6.792	1646.1	C5H10O5	Pentoses	SRBFZHDQGSBBOR-ZRMNMSDTSA-N	O[C@H](C1)[C@@H](O)[C@H](O)C(O)O1	51.01558:1912 53.08057:18376 54.06159:39734 55.04379:73852 56.1623:8215 57.09209:25572 58.03178:61581 59.03266:482211 60.08824:37967 61.02041:43740 61.79613:1762 63.0076:1767 63.82661:769 66.10506:6435 67.09376:16955 67.99831:15306 70.04557:101601 71.0823:49197 71.81606:43220 73.03091:15758378 74.08086:1254593 75.0466:832045 76.0769:46259 77.00115:27147 80.0854:2915 82.05354:37629 83.06809:4211 8…	95	null	99.2	92.1	90	91.4	100	40.82	51.01558:1912 53.08057:18376 54.06159:39734 55.04379:73852 56.1623:8215 57.09209:25572 58.03178:61581 59.03266:482211 60.08824:37967 61.02041:43740 61.79613:1762 63.0076:1767 63.82661:769 66.10506:6435 67.09376:16955 67.99831:15306 70.04557:101601 71.0823:49197 71.81606:43220 73.03091:15758378 74.08086:1254593 75.0466:832045 76.0769:46259 77.00115:27147 80.0854:2915 82.05354:37629 83.06809:4211 8…
D-(-)-Ribose	14.368	1655.01	73.029	1	6.843	1659.2	C5H10O5	Pentoses	HMFHBZSHGGEWLO-SOOFDHNKSA-N	OC[C@@H](O1)[C@@H](O)[C@@H](O)C(O)1	52.07859:4688 54.97148:6647 55.9902:2518 56.96685:1702 58.06141:2355 59.05075:53226 60.29326:1242 60.97342:6219 61.93189:827 62.58959:225 63.22097:250 64.94218:42 65.77798:3851 66.77409:5152 67.31488:1844 70.10152:5485 71.68832:45725 73.02298:1207238 74.077:88615 75.07489:35089 76.08291:4172 77.09198:3523 77.82548:1738 80.09938:1090 82.13355:4979 83.91013:932 85.16031:2170 85.80344:7579 86.34093:…	95.4	null	98.3	93.4	91.7	92.7	100	16.83	52.07859:4688 54.97148:6647 55.9902:2518 56.96685:1702 58.06141:2355 59.05075:53226 60.29326:1242 60.97342:6219 61.93189:827 62.58959:225 63.22097:250 64.94218:42 65.77798:3851 66.77409:5152 67.31488:1844 70.10152:5485 71.68832:45725 73.02298:1207238 74.077:88615 75.07489:35089 76.08291:4172 77.09198:3523 77.82548:1738 80.09938:1090 82.13355:4979 83.91013:932 85.16031:2170 85.80344:7579 86.34093:…
DL-Arabinose	14.222	1641.87	204.122	1	10.358	1643.53	C5H10O5	Pentoses	PYMYPHUHKUWMLA-UHFFFAOYNA-N	OCC(O)C(O)C(O)C=O	50.27981:459 51.21545:230 53.09344:3392 54.98118:1 55.94844:2719 57.1911:2234 58.05964:1904 59.04699:10687 59.8996:1421 60.99589:3402 62.00177:2174 62.77037:584 63.3074:93 64.53571:1396 65.07773:753 66.98933:2946 68.13131:793 69.0659:4576 70.06319:4305 71.2074:2185 72.0796:13118 73.06656:222542 74.1068:24131 75.07667:47885 77.03867:4490 78.00298:1364 79.07858:5404 80.21413:627 81.04227:3630 82.01…	88.1	0	99.8	80.3	71.9	84.7	96.4	4.71	50.27981:459 51.21545:230 53.09344:3392 54.98118:1 55.94844:2719 57.1911:2234 58.05964:1904 59.04699:10687 59.8996:1421 60.99589:3402 62.00177:2174 62.77037:584 63.3074:93 64.53571:1396 65.07773:753 66.98933:2946 68.13131:793 69.0659:4576 70.06319:4305 71.2074:2185 72.0796:13118 73.06656:222542 74.1068:24131 75.07667:47885 77.03867:4490 78.00298:1364 79.07858:5404 80.21413:627 81.04227:3630 82.01…
D-Lyxose	14.193	1639.38	73.0266	1	10.338	1640.92	C5H10O5	Pentoses	SRBFZHDQGSBBOR-UHFFFAOYNA-N	OC(C1)C(O)C(O)C(O)O1	50.15959:2494 52.13302:588 53.09463:12997 54.00119:15963 55.02201:27192 56.06286:4067 57.05987:11029 58.01853:40679 59.04196:231123 60.05591:14618 60.94834:23623 61.95157:1464 62.90331:243 64.25818:1108 66.19351:1584 67.02325:2786 68.02904:13031 69.04238:9633 70.00719:52873 71.06734:21261 71.62016:29984 73.01246:6898172 74.07855:570829 75.06174:349068 76.20261:19050 77.05622:5970 78.12495:1115 79…	93.8	0	99.8	89.8	83.6	94	100	12.04	50.15959:2494 52.13302:588 53.09463:12997 54.00119:15963 55.02201:27192 56.06286:4067 57.05987:11029 58.01853:40679 59.04196:231123 60.05591:14618 60.94834:23623 61.95157:1464 62.90331:243 64.25818:1108 66.19351:1584 67.02325:2786 68.02904:13031 69.04238:9633 70.00719:52873 71.06734:21261 71.62016:29984 73.01246:6898172 74.07855:570829 75.06174:349068 76.20261:19050 77.05622:5970 78.12495:1115 79…
D-Xylulose	14.524	1668.62	205.121	0.952	6.846	1660	C5H10O5	Pentoses	LQXVFWRQNMEDEE-UHFFFAOYNA-N	OCC(O)(O1)C(O)C(O)C1	50.015:62 51.9545:1 53.14991:852 54.29317:1807 55.11759:1214 56.94247:4574 59.0778:8564 60.05656:902 65.07081:413 68.12881:31 71.26598:3836 72.14812:10951 73.05035:325339 74.06527:35930 75.05909:8948 76.0846:2198 78.01585:165 79.0832:841 80.9836:2158 82.25748:2723 83.06661:6790 86.9488:3930 89.04825:26208 90.1308:846 92.1405:854 93.18727:1152 95.98848:1131 98.03066:2141 101.09143:1487 102.0702:89…	88.5	null	92.4	85.9	85.8	86	86.1	9.56	50.015:62 51.9545:1 53.14991:852 54.29317:1807 55.11759:1214 56.94247:4574 59.0778:8564 60.05656:902 65.07081:413 68.12881:31 71.26598:3836 72.14812:10951 73.05035:325339 74.06527:35930 75.05909:8948 76.0846:2198 78.01585:165 79.0832:841 80.9836:2158 82.25748:2723 83.06661:6790 86.9488:3930 89.04825:26208 90.1308:846 92.1405:854 93.18727:1152 95.98848:1131 98.03066:2141 101.09143:1487 102.0702:89…
Xylose	14.537	1670	73.0314	1	10.907	1670.47	C5H10O5	Pentoses	PYMYPHUHKUWMLA-WISUUJSJSA-N & PYMYPHUHKUWMLA-UOWFLXDJSA-N	[H][C@](O)(CO)[C@@]([H])(O)[C@]([H])(O)C=O & C(C(C(C(C=O)O)O)O)O	51.01197:14 52.917:2587 58.05642:2880 58.99414:8686 61.12449:1624 66.17911:1284 66.80817:1229 67.7148:610 68.99966:1892 69.8645:3778 70.79848:2259 72.00531:5777 73.02785:294031 74.1048:13626 74.99601:19066 76.70476:2375 77.21595:1484 78.40817:179 82.18936:605 84.18855:2094 85.66517:4057 86.96513:800 88.1138:5108 89.01997:11947 90.31391:1012 93.00632:497 94.16165:1095 95.09189:4423 97.06592:2090 1…	89.8	0	99.9	83.1	77	89.1	89.2	7.44	51.01197:14 52.917:2587 58.05642:2880 58.99414:8686 61.12449:1624 66.17911:1284 66.80817:1229 67.7148:610 68.99966:1892 69.8645:3778 70.79848:2259 72.00531:5777 73.02785:294031 74.1048:13626 74.99601:19066 76.70476:2375 77.21595:1484 78.40817:179 82.18936:605 84.18855:2094 85.66517:4057 86.96513:800 88.1138:5108 89.01997:11947 90.31391:1012 93.00632:497 94.16165:1095 95.09189:4423 97.06592:2090 1…
L-(-)-Phenylalanine	13.988	1620.84	218.123	0.905	6.71	1625.1	C9H11NO2	Phenylalanine and derivatives	COLNVLDHVKWLRT-UHFFFAOYNA-N	OC(=O)C([H])(N)Cc(c1)cccc1	51.13077:5230 52.11868:61 53.15104:2349 54.04702:5804 55.05587:8565 56.07983:12110 56.94736:15820 58.03744:20492 59.01504:60237 60.21479:8252 61.0767:9578 61.75414:815 62.80957:5392 63.41107:1462 65.05215:17071 65.97997:5566 66.65093:4249 67.39852:899 68.19275:4335 69.02241:4194 70.04652:15322 71.07083:7868 72.08099:50530 73.03056:1650841 74.08919:134826 75.0171:139483 76.07864:14516 77.06119:192…	95	null	98	93.1	91.8	91.4	100	17.12	51.13077:5230 52.11868:61 53.15104:2349 54.04702:5804 55.05587:8565 56.07983:12110 56.94736:15820 58.03744:20492 59.01504:60237 60.21479:8252 61.0767:9578 61.75414:815 62.80957:5392 63.41107:1462 65.05215:17071 65.97997:5566 66.65093:4249 67.39852:899 68.19275:4335 69.02241:4194 70.04652:15322 71.07083:7868 72.08099:50530 73.03056:1650841 74.08919:134826 75.0171:139483 76.07864:14516 77.06119:192…
phenylalanine	13.089	1547.07	120.088	0.571	8.38	1553.89	C9H11NO2	Phenylalanine and derivatives	COLNVLDHVKWLRT-QMMMGPOBSA-N	N[C@@H](CC1=CC=CC=C1)C(O)=O	50.09662:1 51.18574:5243 52.02291:752 53.02604:1033 54.92848:1296 55.4883:5770 57.08022:1026 58.04315:1 58.96188:0 59.77524:1062 60.80336:10220 61.32525:7801 63.19397:2675 63.89802:1714 64.96101:10009 66.06851:3480 66.67026:5797 68.10579:1282 70.9524:3919 71.98016:1316 73.05444:11828 74.04202:29846 75.04196:52263 76.03957:1 77.0175:17870 77.98675:1 79.07794:0 80.03921:4318 81.5062:504 82.12935:59…	80.2	0	93	71.6	51.8	87.2	100	43.13	50.09662:1 51.18574:5243 52.02291:752 53.02604:1033 54.92848:1296 55.4883:5770 57.08022:1026 58.04315:1 58.96188:0 59.77524:1062 60.80336:10220 61.32525:7801 63.19397:2675 63.89802:1714 64.96101:10009 66.06851:3480 66.67026:5797 68.10579:1282 70.9524:3919 71.98016:1316 73.05444:11828 74.04202:29846 75.04196:52263 76.03957:1 77.0175:17870 77.98675:1 79.07794:0 80.03921:4318 81.5062:504 82.12935:59…
p-hydroxylphenyllactic acid	16.885	1886.49	179.106	0.667	10.901	1886.17	C9H10O4	Phenylpropanoic acids	JVGVDSSUAVXRDY-UHFFFAOYNA-N	OC(CC1=CC=C(O)C=C1)C(O)=O	51.03871:1230 52.05678:4029 53.00417:828 54.34717:6552 55.0517:17892 56.07444:2148 57.08354:9615 57.92682:9183 59.03826:6442 62.19228:867 63.14926:2703 63.92942:4142 65.07256:6880 66.09423:2789 67.19893:0 69.05404:5056 70.11608:3752 71.09337:0 72.02515:8117 73.02889:664785 74.0971:90297 75.03903:167037 76.03405:17729 76.98686:21958 79.03053:9734 80.0139:2223 80.71649:2634 81.48196:4339 82.27764:4…	86	0	100	76.7	68.3	78.6	98.1	175.11	51.03871:1230 52.05678:4029 53.00417:828 54.34717:6552 55.0517:17892 56.07444:2148 57.08354:9615 57.92682:9183 59.03826:6442 62.19228:867 63.14926:2703 63.92942:4142 65.07256:6880 66.09423:2789 67.19893:0 69.05404:5056 70.11608:3752 71.09337:0 72.02515:8117 73.02889:664785 74.0971:90297 75.03903:167037 76.03405:17729 76.98686:21958 79.03053:9734 80.0139:2223 80.71649:2634 81.48196:4339 82.27764:4…
phosphoethanolamine	15.734	1776.48	73.0126	0.476	10.072	1770.86	C2H8NO4P	Phosphoethanolamines	SUHOOTKUPISOBE-UHFFFAOYSA-N	NCCOP(O)(O)=O	54.12679:2643 57.12411:2723 58.05583:11371 58.99168:60139 60.11957:6337 62.66064:781 65.56898:1244 68.38527:4681 69.02023:5300 69.86015:1414 70.65514:3568 71.2655:6092 73.01262:460008 74.09885:37714 75.04551:28757 75.85611:2932 76.95566:3068 77.71568:897 82.96294:2723 84.03968:1 85.05255:8446 86.06935:36164 87.17139:3243 88.17198:6041 89.02649:6133 91.88165:606 92.93529:2171 96.14821:1415 98.0993…	87	0	96.1	81	75.5	84.4	90.5	5.68	54.12679:2643 57.12411:2723 58.05583:11371 58.99168:60139 60.11957:6337 62.66064:781 65.56898:1244 68.38527:4681 69.02023:5300 69.86015:1414 70.65514:3568 71.2655:6092 73.01262:460008 74.09885:37714 75.04551:28757 75.85611:2932 76.95566:3068 77.71568:897 82.96294:2723 84.03968:1 85.05255:8446 86.06935:36164 87.17139:3243 88.17198:6041 89.02649:6133 91.88165:606 92.93529:2171 96.14821:1415 98.0993…
propane-1,3-diol	6.885	1045.27	147.132	0.952	3.573	1046.34	C3H8O2	Primary alcohols	YPFDHNVEDLHUCE-UHFFFAOYSA-N	OCCCO	54.10046:448 55.98718:2835 59.03203:12084 59.96709:3875 60.94922:3512 63.02586:2241 64.11882:1441 65.07786:1392 65.93346:8646 68.28878:918 69.98667:3214 71.07006:1923 72.18142:12051 73.07983:61808 74.15501:4134 75.03223:19170 76.12271:9664 77.04587:4316 79.08842:12256 80.7655:5166 81.4053:3946 82.25054:3857 84.16599:0 85.17817:1230 86.13782:16914 87.01974:11355 89.01107:6002 90.1863:1807 91.0431:…	86.9	0	99.8	78.3	74.2	73.7	100	13.98	54.10046:448 55.98718:2835 59.03203:12084 59.96709:3875 60.94922:3512 63.02586:2241 64.11882:1441 65.07786:1392 65.93346:8646 68.28878:918 69.98667:3214 71.07006:1923 72.18142:12051 73.07983:61808 74.15501:4134 75.03223:19170 76.12271:9664 77.04587:4316 79.08842:12256 80.7655:5166 81.4053:3946 82.25054:3857 84.16599:0 85.17817:1230 86.13782:16914 87.01974:11355 89.01107:6002 90.1863:1807 91.0431:…
4-hydroxyproline	12.761	1520.99	230.163	0.333	8.124	1522.97	C5H9NO3	Proline and derivatives	PMMYEEVYMWASQN-DMTCNVIQSA-N	O[C@H]1CN[C@@H](C1)C(O)=O	68.02782:14858 71.42897:9536 74.06367:35947 77.02161:6378 83.06715:7419 87.08066:21559 89.10071:6041 94.96278:2623 99.04662:5849 100.02604:13852 101.07308:12836 113.02058:9799 115.11456:12537 116.06591:5998 124.15302:2450 125.16634:3019 128.98408:7786 130.07544:7709 131.04022:11560 133.01856:14344 134.10472:4375 134.98045:5839 137.08183:732 140.11693:332362 141.1171:30516 142.07494:7744 143.06084…	87.1	0	99.7	78.8	85.3	78.1	60.5	55.15	68.02782:14858 71.42897:9536 74.06367:35947 77.02161:6378 83.06715:7419 87.08066:21559 89.10071:6041 94.96278:2623 99.04662:5849 100.02604:13852 101.07308:12836 113.02058:9799 115.11456:12537 116.06591:5998 124.15302:2450 125.16634:3019 128.98408:7786 130.07544:7709 131.04022:11560 133.01856:14344 134.10472:4375 134.98045:5839 137.08183:732 140.11693:332362 141.1171:30516 142.07494:7744 143.06084…
proline	9.748	1294.2	142.154	0.952	6.113	1297.54	C5H9NO2	Proline and derivatives	ONIBWKKTOPOVIA-BYPYZUCNSA-N	OC(=O)[C@@H]1CCCN1	51.02918:12283 53.01265:4341 54.00043:11134 55.03038:44970 55.99892:22104 57.00825:27894 58.02042:53653 59.0379:93671 60.10809:20200 60.96856:26569 65.05277:4730 66.0313:68707 66.83738:19683 67.35503:6263 68.06017:28787 69.07015:14841 70.08297:60140 71.03603:26661 72.03964:147454 73.06453:1841974 74.1142:162333 75.07458:216755 76.0958:9423 77.05576:22645 78.07708:7952 79.28206:50437 80.06445:3919…	95.4	0	98.9	93	91.1	92.3	100	775.13	51.02918:12283 53.01265:4341 54.00043:11134 55.03038:44970 55.99892:22104 57.00825:27894 58.02042:53653 59.0379:93671 60.10809:20200 60.96856:26569 65.05277:4730 66.0313:68707 66.83738:19683 67.35503:6263 68.06017:28787 69.07015:14841 70.08297:60140 71.03603:26661 72.03964:147454 73.06453:1841974 74.1142:162333 75.07458:216755 76.0958:9423 77.05576:22645 78.07708:7952 79.28206:50437 80.06445:3919…
trans-4-Hydroxy-L-proline	12.715	1517.65	73.0383	0.667	6.265	1516.5	C5H9NO3	Proline and derivatives	PMMYEEVYMWASQN-UHFFFAOYNA-N	[H]C(O)(C1)CC([H])(N1)C(O)=O	50.12069:252 54.12852:8200 55.99616:4794 58.00657:47249 59.04821:32773 60.07178:20127 60.96857:36673 62.08246:1977 63.1901:0 64.71695:10256 66.06963:75605 67.99822:21516 69.03879:13871 70.00128:56253 70.96229:10156 71.92116:6389 73.03832:2929294 74.09284:236999 75.04356:265568 75.9979:586 77.03294:9463 79.06448:15243 80.1206:11806 82.0639:11622 85.0685:36218 86.06415:39088 87.95206:8414 91.68173:…	84.6	0	99.9	74.4	75.3	62.1	96.2	19.96	50.12069:252 54.12852:8200 55.99616:4794 58.00657:47249 59.04821:32773 60.07178:20127 60.96857:36673 62.08246:1977 63.1901:0 64.71695:10256 66.06963:75605 67.99822:21516 69.03879:13871 70.00128:56253 70.96229:10156 71.92116:6389 73.03832:2929294 74.09284:236999 75.04356:265568 75.9979:586 77.03294:9463 79.06448:15243 80.1206:11806 82.0639:11622 85.0685:36218 86.06415:39088 87.95206:8414 91.68173:…
Nicotinic acid	9.779	1296.59	180.107	0.81	8.583	1296.85	C6H5NO2	Pyridinecarboxylic acids	PVNIIMVLHYAWGP-UHFFFAOYSA-N	OC(=O)C1=CN=CC=C1	52.98949:614 55.07379:0 63.93824:440 64.92921:2692 67.79607:410 76.07462:10001 77.03574:1889 78.06159:10361 79.07185:1 80.00577:2532 83.42442:2852 85.0754:2823 93.03613:3343 95.11544:0 104.34928:3104 105.10469:1838 106.07785:47813 107.0799:7309 108.14981:1259 110.13218:981 120.09093:704 121.23724:1990 122.0688:2120 125.18414:222 126.02284:933 127.11242:1811 129.1415:2959 136.10695:53159 137.15265…	86.3	5.7	100	77.2	60.7	94.1	92.9	26.59	52.98949:614 55.07379:0 63.93824:440 64.92921:2692 67.79607:410 76.07462:10001 77.03574:1889 78.06159:10361 79.07185:1 80.00577:2532 83.42442:2852 85.0754:2823 93.03613:3343 95.11544:0 104.34928:3104 105.10469:1838 106.07785:47813 107.0799:7309 108.14981:1259 110.13218:981 120.09093:704 121.23724:1990 122.0688:2120 125.18414:222 126.02284:933 127.11242:1811 129.1415:2959 136.10695:53159 137.15265…
Uridine	21.979	2441.37	217.132	0.952	9.38	2448.9	C9H12N2O6	Pyrimidine nucleosides	DRTQHJPVMGBUCF-XVFCMESISA-N	OC[C@@H](O1)[C@@H](O)[C@@H](O)[C@@H]1N(C=2)C(=O)NC(=O)C2	52.0957:0 59.10099:1 64.80207:561 65.98088:321 67.27866:0 69.8587:402 72.01686:1659 73.00153:110004 74.04794:11265 75.99513:246 77.13325:1 78.234:2478 79.06342:4939 81.12905:1 85.12843:329 87.79661:2082 88.5539:3565 89.21205:2957 90.44817:2511 99.03348:5657 100.05281:2839 101.0322:1858 102.9879:27416 104.14599:5085 107.10442:1133 108.2115:51 110.27712:1 112.94556:4244 114.1329:1 120.22172:1347 12…	79.1	null	92.7	70.1	66.6	72.3	76.2	4.07	52.0957:0 59.10099:1 64.80207:561 65.98088:321 67.27866:0 69.8587:402 72.01686:1659 73.00153:110004 74.04794:11265 75.99513:246 77.13325:1 78.234:2478 79.06342:4939 81.12905:1 85.12843:329 87.79661:2082 88.5539:3565 89.21205:2957 90.44817:2511 99.03348:5657 100.05281:2839 101.0322:1858 102.9879:27416 104.14599:5085 107.10442:1133 108.2115:51 110.27712:1 112.94556:4244 114.1329:1 120.22172:1347 12…
Uridine 5'-diphospho-N-acetylglucosamine	16.11	1812.3	73.0511	1	7.965	1817.1	C17H27N3O17P2	Pyrimidine nucleotide sugars	LFTYTUAZOPRMMI-UHFFFAOYNA-N	OCC(O1)C(O)C(O)C(NC(C)=O)C1OP(O)(=O)OP(O)(=O)OCC(O2)C(O)C(O)C2N(C=3)C(=O)NC(=O)C3	50.71853:2040 51.78771:2511 52.95962:10540 53.90625:0 55.01232:0 55.93216:2732 56.78774:1 58.03159:12301 59.01356:0 60.1399:11324 61.01831:17550 62.22374:883 62.79828:1580 64.79089:1 65.33678:1 66.02264:3387 67.01:27586 68.01852:7208 69.00579:34130 69.97035:5571 70.973:1 72.0278:53993 73.05109:4002901 74.09602:350881 75.03704:303259 76.0788:24087 77.05208:15601 81.05242:1 82.06335:8529 83.05026:0…	82.6	null	97.6	72.6	78.3	54.5	91.8	305.97	50.71853:2040 51.78771:2511 52.95962:10540 53.90625:0 55.01232:0 55.93216:2732 56.78774:1 58.03159:12301 59.01356:0 60.1399:11324 61.01831:17550 62.22374:883 62.79828:1580 64.79089:1 65.33678:1 66.02264:3387 67.01:27586 68.01852:7208 69.00579:34130 69.97035:5571 70.973:1 72.0278:53993 73.05109:4002901 74.09602:350881 75.03704:303259 76.0788:24087 77.05208:15601 81.05242:1 82.06335:8529 83.05026:0…
uracil	10.304	1333.53	241.143	1	6.429	1331.58	C4H4N2O2	Pyrimidones	ISAKRJDGNUQOIC-UHFFFAOYSA-N	OC1=NC(O)=NC=C1	51.11346:1 52.03798:3057 52.86655:1760 55.00153:5435 57.08464:7215 59.05451:4201 60.06121:2968 62.14506:1252 63.90703:2043 66.18219:7088 67.12768:1626 68.0041:0 72.04381:3400 72.58839:0 73.12247:34550 74.09568:7241 75.02724:40876 76.09284:12206 77.05241:9475 79.07581:1 80.07175:475 81.67273:739 82.24562:1467 83.12003:10401 84.02553:1374 85.16008:15937 86.28934:2878 88.04532:2842 89.15625:3941 94.…	87.3	0	99.8	79	67.4	90.7	90.5	12.49	51.11346:1 52.03798:3057 52.86655:1760 55.00153:5435 57.08464:7215 59.05451:4201 60.06121:2968 62.14506:1252 63.90703:2043 66.18219:7088 67.12768:1626 68.0041:0 72.04381:3400 72.58839:0 73.12247:34550 74.09568:7241 75.02724:40876 76.09284:12206 77.05241:9475 79.07581:1 80.07175:475 81.67273:739 82.24562:1467 83.12003:10401 84.02553:1374 85.16008:15937 86.28934:2878 88.04532:2842 89.15625:3941 94.…
Quinic acid	16.548	1853.8	255.137	0.619	10.582	1841.22	C7H12O6	Quinic acids and derivatives	AAWZDTNXLSGCEK-LNVDRNJUSA-N	O[C@@H]1CC(O)(C[C@@H](O)C1O)C(O)=O	50.17261:1020 52.78342:1 53.9931:2253 55.11436:5779 57.1819:0 57.9976:501 59.08186:9186 59.81707:1 60.87838:0 62.55412:637 64.87667:1420 66.70247:1 67.91451:3638 69.20689:3923 71.06129:2216 72.06493:11334 73.02313:592822 74.05833:46795 74.99129:1 75.93041:0 76.96806:3091 77.87726:615 78.97627:1397 79.91061:1448 81.0513:1608 83.02335:16527 83.99388:3519 85.53463:0 87.14704:0 88.13969:175 90.15442:…	79.8	0	80.3	79.5	69.6	90.1	88.1	164.08	50.17261:1020 52.78342:1 53.9931:2253 55.11436:5779 57.1819:0 57.9976:501 59.08186:9186 59.81707:1 60.87838:0 62.55412:637 64.87667:1420 66.70247:1 67.91451:3638 69.20689:3923 71.06129:2216 72.06493:11334 73.02313:592822 74.05833:46795 74.99129:1 75.93041:0 76.96806:3091 77.87726:615 78.97627:1397 79.91061:1448 81.0513:1608 83.02335:16527 83.99388:3519 85.53463:0 87.14704:0 88.13969:175 90.15442:…
1-deoxyerythritol	9.623	1285.3	117.119	1	5.952	1281.05	C4H10O3	Secondary alcohols	ARXKVVRQIIOZGF-UHFFFAOYNA-N	OCCC(O)CO	51.16708:2996 52.05786:2564 52.97506:4123 53.9646:1049 54.94091:9208 57.17018:5869 58.14314:2892 59.02761:34764 60.05425:2501 61.02781:7008 62.0408:984 63.93477:1326 64.86634:899 66.20007:6105 68.22235:837 70.93524:5437 72.08904:23839 73.05672:485100 74.12662:45334 75.05526:69480 76.10184:10183 76.9903:20059 78.09512:4281 81.03485:7004 82.13194:2693 83.20216:5964 84.1309:742 85.07503:13285 86.264…	94.6	0	97.7	92.6	89.1	95.9	96.6	9.77	51.16708:2996 52.05786:2564 52.97506:4123 53.9646:1049 54.94091:9208 57.17018:5869 58.14314:2892 59.02761:34764 60.05425:2501 61.02781:7008 62.0408:984 63.93477:1326 64.86634:899 66.20007:6105 68.22235:837 70.93524:5437 72.08904:23839 73.05672:485100 74.12662:45334 75.05526:69480 76.10184:10183 76.9903:20059 78.09512:4281 81.03485:7004 82.13194:2693 83.20216:5964 84.1309:742 85.07503:13285 86.264…
L-Serine	9.178	1253.69	116.107	0.857	6.937	1251.94	C3H7NO3	Serine and derivatives	MTCFGRXMJLQNBG-REOHCLBHSA-N	OC[C@H](N)C(O)=O	51.85356:4506 52.98782:1327 53.98939:1379 54.98893:12889 55.64056:4742 56.22537:12133 57.03245:89096 58.04478:31654 58.97538:54990 60.03792:13272 61.0616:33625 61.85969:3328 62.95519:3382 64.33852:29 66.19403:10219 66.87308:4965 67.73233:1559 70.0804:8971 71.14376:4867 71.98423:20389 73.0376:823666 74.13325:120697 75.05514:383995 76.0557:15133 77.07588:1 78.12769:1536 80.64376:82623 81.69634:5949…	96.3	0	99.9	94	89.9	98.7	96.8	101.08	51.85356:4506 52.98782:1327 53.98939:1379 54.98893:12889 55.64056:4742 56.22537:12133 57.03245:89096 58.04478:31654 58.97538:54990 60.03792:13272 61.0616:33625 61.85969:3328 62.95519:3382 64.33852:29 66.19403:10219 66.87308:4965 67.73233:1559 70.0804:8971 71.14376:4867 71.98423:20389 73.0376:823666 74.13325:120697 75.05514:383995 76.0557:15133 77.07588:1 78.12769:1536 80.64376:82623 81.69634:5949…
BETA-CUBEBENE	12.408	1493.32	161.15	0.381	-1	1504.97	C15H24	Sesquiterpenoids	FSRZGYRCMPZNJF-UHFFFAOYNA-N	CC(C)C([H])(C2)C([H])(C([H])31)C(CCC(=C)3)(C([H])(C)C2)1	50.21715:17747 51.08008:47257 52.05309:25451 53.03261:117996 53.94038:17475 55.01166:246819 56.08407:14202 57.04666:32314 62.86486:28367 64.24785:11661 65.04948:138085 66.07747:40282 67.0581:177830 68.05267:3249 69.06353:182520 71.17212:3246 76.0852:18036 77.01773:360989 78.07309:137945 79.08248:599037 80.1372:185735 81.09145:686461 82.15394:55829 83.11104:21091 84.09002:1126 85.03746:3960 86.873…	84.6	null	83.3	85.4	76.4	92.9	97.8	66.86	50.21715:17747 51.08008:47257 52.05309:25451 53.03261:117996 53.94038:17475 55.01166:246819 56.08407:14202 57.04666:32314 62.86486:28367 64.24785:11661 65.04948:138085 66.07747:40282 67.0581:177830 68.05267:3249 69.06353:182520 71.17212:3246 76.0852:18036 77.01773:360989 78.07309:137945 79.08248:599037 80.1372:185735 81.09145:686461 82.15394:55829 83.11104:21091 84.09002:1126 85.03746:3960 86.873…
(-)-Shikimic acid	16.029	1802.42	204.099	0.619	11.456	1791.52	C7H10O5	Shikimic acids and derivatves	JXOHGGNKMLTUBP-UHFFFAOYNA-N	OC(=O)C(C1)=CC([H])(O)C([H])(O)C([H])(O)1	51.07809:2509 52.11908:2663 57.01411:5499 61.04788:5061 62.94731:2990 63.8105:1005 64.94875:21833 65.81472:1133 72.35741:39656 73.04726:1045492 74.09798:72916 75.05608:100754 76.0723:6528 77.02807:11545 78.05036:10762 79.14532:1968 83.01169:7500 88.01749:3254 91.03624:19547 91.91693:255 92.99904:45880 93.85435:13641 94.36276:10488 95.04376:2013 95.83994:11381 97.05497:9112 98.09552:3807 100.50425…	84.2	0	87.8	81.8	84.7	80.8	75	75.32	51.07809:2509 52.11908:2663 57.01411:5499 61.04788:5061 62.94731:2990 63.8105:1005 64.94875:21833 65.81472:1133 72.35741:39656 73.04726:1045492 74.09798:72916 75.05608:100754 76.0723:6528 77.02807:11545 78.05036:10762 79.14532:1968 83.01169:7500 88.01749:3254 91.03624:19547 91.91693:255 92.99904:45880 93.85435:13641 94.36276:10488 95.04376:2013 95.83994:11381 97.05497:9112 98.09552:3807 100.50425…
DIMETHYL 2-BENZYL-2-(3,4-DIMETHOXYPHENYL)MALONATE	17.185	1915.85	267.107	0.714	-1	1912.08	C20H22O6	Stilbenes	UHEVCYGHLILPDY-UHFFFAOYSA-N	COc(c2)c(OC)cc(c2)C(Cc(c1)cccc1)(C(=O)OC)C(=O)OC	50.13759:902 51.16977:3268 52.80167:1147 53.31744:2393 54.12096:375 54.99043:0 56.17585:775 56.98867:2682 58.23378:5616 59.11593:7225 59.98573:0 61.09112:2120 62.11583:127 64.85043:1089 66.46228:887 67.16364:1 68.02728:2132 68.90505:0 70.03044:1 71.17852:1 72.10698:3465 73.04196:160828 74.04545:15674 75.06631:12797 76.099:0 77.02402:2425 77.89283:214 79.07968:3373 79.76399:1203 81.48475:1176 82.1…	81.9	null	98.2	71	78.2	51.2	88.9	99.43	50.13759:902 51.16977:3268 52.80167:1147 53.31744:2393 54.12096:375 54.99043:0 56.17585:775 56.98867:2682 58.23378:5616 59.11593:7225 59.98573:0 61.09112:2120 62.11583:127 64.85043:1089 66.46228:887 67.16364:1 68.02728:2132 68.90505:0 70.03044:1 71.17852:1 72.10698:3465 73.04196:160828 74.04545:15674 75.06631:12797 76.099:0 77.02402:2425 77.89283:214 79.07968:3373 79.76399:1203 81.48475:1176 82.1…
Glyceric acid	10.181	1324.92	73.06	1	7.594	1318.94	C3H6O4	Sugar acids and derivatives	RBNPOMFGQQGHHO-UWTATZPHSA-N	OC[C@@H](O)C(O)=O	53.04656:945 54.05687:549 55.09357:37791 56.07262:3379 57.01041:1628 58.07669:25704 59.07298:87285 60.08593:10940 61.06773:11838 62.03475:4482 63.005:1808 66.1542:4446 67.09379:4045 71.03675:3063 72.08518:60348 73.05852:2093690 74.04961:176285 75.07576:143641 77.06929:25628 78.12446:3290 79.05248:1277 79.98873:661 83.0516:9528 84.06609:2450 85.1144:12089 87.12611:20054 88.07327:14912 89.01475:621…	93	0	95.7	91.3	86.2	94.7	100	23.63	53.04656:945 54.05687:549 55.09357:37791 56.07262:3379 57.01041:1628 58.07669:25704 59.07298:87285 60.08593:10940 61.06773:11838 62.03475:4482 63.005:1808 66.1542:4446 67.09379:4045 71.03675:3063 72.08518:60348 73.05852:2093690 74.04961:176285 75.07576:143641 77.06929:25628 78.12446:3290 79.05248:1277 79.98873:661 83.0516:9528 84.06609:2450 85.1144:12089 87.12611:20054 88.07327:14912 89.01475:621…
isothreonic acid	12.932	1534.1	147.098	0.81	8.156	1526.84	C4H8O5	Sugar acids and derivatives	JPIJQSOTBSSVTP-GBXIJSLDSA-N	OC[C@@H](O)[C@H](O)C(O)=O	50.32745:6171 51.04525:712 52.0256:6673 53.08929:189 55.0346:0 57.1088:1 58.07518:0 59.05601:1 59.98924:1398 61.05028:0 66.1949:904 67.10153:3168 72.06461:1 73.05669:0 73.95092:1 75.00722:0 77.10535:3846 78.02806:607 79.08439:9889 83.11687:1 85.89043:812 86.66329:1056 88.1907:1 89.24004:2533 90.16371:306 91.02272:0 92.18812:284 94.19798:2270 96.04336:1 97.06584:17 97.99545:0 99.05206:0 99.9837:1 …	81.2	0	95.8	71.4	87.4	38.6	89.1	4.45	50.32745:6171 51.04525:712 52.0256:6673 53.08929:189 55.0346:0 57.1088:1 58.07518:0 59.05601:1 59.98924:1398 61.05028:0 66.1949:904 67.10153:3168 72.06461:1 73.05669:0 73.95092:1 75.00722:0 77.10535:3846 78.02806:607 79.08439:9889 83.11687:1 85.89043:812 86.66329:1056 88.1907:1 89.24004:2533 90.16371:306 91.02272:0 92.18812:284 94.19798:2270 96.04336:1 97.06584:17 97.99545:0 99.05206:0 99.9837:1 …
pentonic acid	15.632	1767.48	217.097	0.81	9.945	1753.71	C5H10O6	Sugar acids and derivatives	QXKAIJAYHKCRRA-UHFFFAOYNA-N	OCC(O)C(O)C(O)C(O)=O	50.14465:2246 51.0968:2370 52.09819:3414 53.03025:9209 54.11474:384 55.69817:1016 56.2612:2707 58.07734:8395 58.99813:1005 66.64631:1016 67.17146:3011 69.98074:9110 71.92421:29897 73.02438:203733 74.07142:45123 75.02212:5727 77.08527:5780 77.98245:4556 82.047:4152 84.07117:2118 85.99468:2010 88.10986:9867 90.00755:12482 92.07088:1952 92.92487:0 94.66003:1537 95.98299:964 97.03459:8619 99.05931:36…	74.7	0	81.5	70.2	83.7	58.1	53.6	13.03	50.14465:2246 51.0968:2370 52.09819:3414 53.03025:9209 54.11474:384 55.69817:1016 56.2612:2707 58.07734:8395 58.99813:1005 66.64631:1016 67.17146:3011 69.98074:9110 71.92421:29897 73.02438:203733 74.07142:45123 75.02212:5727 77.08527:5780 77.98245:4556 82.047:4152 84.07117:2118 85.99468:2010 88.10986:9867 90.00755:12482 92.07088:1952 92.92487:0 94.66003:1537 95.98299:964 97.03459:8619 99.05931:36…
ribonic acid	15.524	1757.91	204.091	0.571	9.995	1760.45	C5H10O6	Sugar acids and derivatives	QXKAIJAYHKCRRA-BXXZVTAOSA-N	OC[C@@H](O)[C@@H](O)[C@@H](O)C(O)=O	52.88763:6293 54.02358:3759 55.03956:20980 56.1844:2815 58.13319:8170 59.04265:17173 60.08819:0 64.45225:1449 65.21441:630 65.95652:3104 66.99632:3352 69.23134:8472 70.14197:13437 71.09795:9054 72.07493:23859 73.05137:1151262 74.06818:48347 75.02345:96328 76.15069:2090 78.16527:5553 80.00325:2408 81.1397:0 83.13177:0 84.14517:5685 86.13312:8289 87.08552:8818 87.60063:6658 88.10398:2937 89.1695:15…	88.4	0	98.6	81.6	77.2	85.7	86.6	38.3	52.88763:6293 54.02358:3759 55.03956:20980 56.1844:2815 58.13319:8170 59.04265:17173 60.08819:0 64.45225:1449 65.21441:630 65.95652:3104 66.99632:3352 69.23134:8472 70.14197:13437 71.09795:9054 72.07493:23859 73.05137:1151262 74.06818:48347 75.02345:96328 76.15069:2090 78.16527:5553 80.00325:2408 81.1397:0 83.13177:0 84.14517:5685 86.13312:8289 87.08552:8818 87.60063:6658 88.10398:2937 89.1695:15…
Threonic acid	13.643	1590.86	73.0236	1	10.312	1574.79	C4H8O5	Sugar acids and derivatives	JPIJQSOTBSSVTP-UHFFFAOYSA-N	OCC(O)C(O)C(O)=O	52.03051:6071 52.98311:3392 53.99458:1711 56.04877:2954 57.2382:3500 58.07601:21185 59.00763:23302 60.93513:22048 67.12151:1449 68.07377:13169 69.00959:33629 69.57621:39023 70.09087:36936 72.00074:12108 73.04112:884675 74.07948:85863 75.04581:111263 76.05024:8943 77.05126:11700 82.57456:444 83.20918:2643 84.97654:5103 85.81262:682 86.69544:12521 89.01286:2290 90.16543:2670 92.07498:12629 95.05683…	72.4	0	72.9	72.1	63.7	79.1	83.3	44.26	52.03051:6071 52.98311:3392 53.99458:1711 56.04877:2954 57.2382:3500 58.07601:21185 59.00763:23302 60.93513:22048 67.12151:1449 68.07377:13169 69.00959:33629 69.57621:39023 70.09087:36936 72.00074:12108 73.04112:884675 74.07948:85863 75.04581:111263 76.05024:8943 77.05126:11700 82.57456:444 83.20918:2643 84.97654:5103 85.81262:682 86.69544:12521 89.01286:2290 90.16543:2670 92.07498:12629 95.05683…
Xylonic acid	15.698	1773.65	292.122	0.524	11.663	1792.03	C5H10O6	Sugar acids and derivatives	QXKAIJAYHKCRRA-NUNKFHFFSA-N	[H][C@](O)(CO)[C@@]([H])(O)[C@]([H])(O)C(O)=O	50.92407:4034 56.10283:1975 60.02269:1789 62.89759:1310 65.14748:1840 78.99457:4284 83.95935:1616 86.06123:4367 88.2353:1036 103.1023:177842 104.05029:22458 105.0396:7135 106.31008:4519 109.17222:8414 115.00546:258 117.01026:11248 120.04907:2134 126.30217:2378 133.01836:35594 137.22614:940 140.6161:2153 145.16025:130 147.08009:12816 148.09222:34569 149.0079:30628 156.31928:0 165.0786:1 168.04594:…	72.3	0	64.1	77.7	84.2	73.7	66	75.11	50.92407:4034 56.10283:1975 60.02269:1789 62.89759:1310 65.14748:1840 78.99457:4284 83.95935:1616 86.06123:4367 88.2353:1036 103.1023:177842 104.05029:22458 105.0396:7135 106.31008:4519 109.17222:8414 115.00546:258 117.01026:11248 120.04907:2134 126.30217:2378 133.01836:35594 137.22614:940 140.6161:2153 145.16025:130 147.08009:12816 148.09222:34569 149.0079:30628 156.31928:0 165.0786:1 168.04594:…
arabitol	14.771	1691.27	73.0532	0.952	9.511	1695.78	C5H12O5	Sugar alcohols	HEBKCHPVOIAQTA-QWWZWVQMSA-N	OC[C@@H](O)C(O)[C@H](O)CO	50.18614:332 53.05799:6213 53.59368:465 54.21222:5080 55.05428:11114 56.02115:4710 56.99126:1577 58.1192:3344 59.12029:7399 60.15786:5861 61.05219:2277 64.13085:2328 65.04972:3706 66.19664:1928 67.14063:975 68.05116:5406 69.06391:4734 72.04721:19932 73.03807:524974 74.08051:41663 75.04011:31718 77.02116:3945 77.7957:2512 80.78613:6133 82.14567:5741 83.15504:432 85.19343:2810 86.0363:3281 87.00768…	84.7	0	99.8	74.6	68.2	76.8	89.4	7.16	50.18614:332 53.05799:6213 53.59368:465 54.21222:5080 55.05428:11114 56.02115:4710 56.99126:1577 58.1192:3344 59.12029:7399 60.15786:5861 61.05219:2277 64.13085:2328 65.04972:3706 66.19664:1928 67.14063:975 68.05116:5406 69.06391:4734 72.04721:19932 73.03807:524974 74.08051:41663 75.04011:31718 77.02116:3945 77.7957:2512 80.78613:6133 82.14567:5741 83.15504:432 85.19343:2810 86.0363:3281 87.00768…
D-(-)-Mannitol	17.107	1907.65	73.0237	0.619	12.265	1908.49	C6H14O6	Sugar alcohols	FBPFZTCFMRRESA-UHFFFAOYNA-N	OCC([H])(O)C([H])(O)C([H])(O)C([H])(O)CO	50.92372:781 51.81393:2254 52.68445:1891 57.13446:8019 58.01198:8231 59.03489:34684 60.92101:6128 63.15887:635 64.06417:621 65.05374:1115 67.01733:5921 68.12876:2029 69.05449:144 71.06335:12950 73.01901:1660444 74.04816:102370 75.03519:103122 76.08961:3297 77.18922:2992 81.11711:4436 83.07214:27411 84.01185:4601 84.94626:6650 86.62005:12799 87.28167:13310 88.0915:15989 89.06648:171376 89.9698:607…	90.1	0	98.6	84.5	78.2	88.9	94.4	64.74	50.92372:781 51.81393:2254 52.68445:1891 57.13446:8019 58.01198:8231 59.03489:34684 60.92101:6128 63.15887:635 64.06417:621 65.05374:1115 67.01733:5921 68.12876:2029 69.05449:144 71.06335:12950 73.01901:1660444 74.04816:102370 75.03519:103122 76.08961:3297 77.18922:2992 81.11711:4436 83.07214:27411 84.01185:4601 84.94626:6650 86.62005:12799 87.28167:13310 88.0915:15989 89.06648:171376 89.9698:607…
D-Arabitol	14.867	1698.75	217.117	1	10.784	1699.13	C5H12O5	Sugar alcohols	HEBKCHPVOIAQTA-UHFFFAOYNA-N	OCC([H])(O)C([H])(O)C([H])(O)CO	50.20626:1458 53.02838:639 54.04516:2070 55.09682:3172 57.68534:5523 58.2231:3446 59.07814:5537 60.10762:1700 61.77684:563 65.0423:799 65.89978:1058 68.04903:315 69.03422:1679 70.05826:836 72.18869:2979 73.04502:432690 74.10031:44062 75.03259:12649 76.06572:1623 77.01741:6196 78.23785:3170 79.12234:2777 81.06738:3073 82.14571:4792 83.07721:0 86.08348:3048 87.07818:4045 87.94711:1164 89.09269:6970…	92.2	0	99.9	87	81.4	91.2	95.6	9.25	50.20626:1458 53.02838:639 54.04516:2070 55.09682:3172 57.68534:5523 58.2231:3446 59.07814:5537 60.10762:1700 61.77684:563 65.0423:799 65.89978:1058 68.04903:315 69.03422:1679 70.05826:836 72.18869:2979 73.04502:432690 74.10031:44062 75.03259:12649 76.06572:1623 77.01741:6196 78.23785:3170 79.12234:2777 81.06738:3073 82.14571:4792 83.07721:0 86.08348:3048 87.07818:4045 87.94711:1164 89.09269:6970…
Galactitol	18.038	1997.57	319.151	0.286	12.843	1981.79	C6H14O6	Sugar alcohols	FBPFZTCFMRRESA-GUCUJZIJSA-N	[H][C@](O)(CO)[C@@]([H])(O)[C@@]([H])(O)[C@]([H])(O)CO	50.2727:1461 51.07194:1037 52.93694:4042 54.95773:1 57.918:0 58.98172:13951 60.07513:3997 63.25957:0 65.07581:393 66.1248:1654 67.05197:0 72.02674:22888 73.04594:1 74.09341:1 76.031:1505 78.06823:1194 80.13307:2202 81.10548:0 82.06189:4756 83.02547:1 85.08108:0 86.01988:3214 86.607:0 88.03194:1 89.04658:0 89.99776:3322 93.01265:5090 95.05396:1516 97.17811:5404 98.04766:0 99.03417:1 100.03242:3135…	74.6	0	79.9	71.1	86.7	36.4	94	133.84	50.2727:1461 51.07194:1037 52.93694:4042 54.95773:1 57.918:0 58.98172:13951 60.07513:3997 63.25957:0 65.07581:393 66.1248:1654 67.05197:0 72.02674:22888 73.04594:1 74.09341:1 76.031:1505 78.06823:1194 80.13307:2202 81.10548:0 82.06189:4756 83.02547:1 85.08108:0 86.01988:3214 86.607:0 88.03194:1 89.04658:0 89.99776:3322 93.01265:5090 95.05396:1516 97.17811:5404 98.04766:0 99.03417:1 100.03242:3135…
Glycerol	9.397	1269.32	147.115	0.952	5.071	1264.7	C3H8O3	Sugar alcohols	PEDCQBHIVMGVHV-UHFFFAOYSA-N	OCC(O)CO	50.22728:2473 51.16736:12342 52.15851:33920 53.06914:31923 54.02452:20158 55.01899:233285 56.07602:75727 57.06574:183353 58.08717:418844 59.07062:1430984 60.06089:153828 61.05647:268091 62.0379:17564 63.06782:13535 64.56216:5256 65.98952:101957 66.87515:22594 67.91727:519 69.14374:26533 70.03844:136594 71.10821:170253 72.08486:692872 73.06086:27674010 74.09885:2500558 75.05436:2811882 76.1085:170…	95.8	0	97.5	94.6	93.5	93.5	100	277.58	50.22728:2473 51.16736:12342 52.15851:33920 53.06914:31923 54.02452:20158 55.01899:233285 56.07602:75727 57.06574:183353 58.08717:418844 59.07062:1430984 60.06089:153828 61.05647:268091 62.0379:17564 63.06782:13535 64.56216:5256 65.98952:101957 66.87515:22594 67.91727:519 69.14374:26533 70.03844:136594 71.10821:170253 72.08486:692872 73.06086:27674010 74.09885:2500558 75.05436:2811882 76.1085:170…
hexitol	18.233	2018.84	204.106	1	11.746	2010.86	C6H14O6	Sugar alcohols	FBPFZTCFMRRESA-UHFFFAOYNA-N	OCC(O)C(O)C(O)C(O)CO	50.17069:468 52.97609:3360 54.1258:5745 54.99109:7216 56.03062:1962 57.73912:4672 58.30903:1540 59.07569:7484 59.93891:25 60.77983:1057 64.19284:824 64.92377:717 65.4443:1301 66.00711:1475 66.97274:2626 68.47092:1780 69.16926:1269 70.14694:2426 71.05144:3696 72.14785:28604 73.03304:820084 74.08743:70332 75.03469:48378 76.54065:6064 77.3053:0 79.09024:4203 81.08814:5501 81.93298:358 82.99625:5748 …	87.9	0	93.3	84.3	80	84.9	95.7	312.23	50.17069:468 52.97609:3360 54.1258:5745 54.99109:7216 56.03062:1962 57.73912:4672 58.30903:1540 59.07569:7484 59.93891:25 60.77983:1057 64.19284:824 64.92377:717 65.4443:1301 66.00711:1475 66.97274:2626 68.47092:1780 69.16926:1269 70.14694:2426 71.05144:3696 72.14785:28604 73.03304:820084 74.08743:70332 75.03469:48378 76.54065:6064 77.3053:0 79.09024:4203 81.08814:5501 81.93298:358 82.99625:5748 …
L-Iditol	17.339	1930.83	319.138	0.857	7.773	1925	C6H14O6	Sugar alcohols	FBPFZTCFMRRESA-UNTFVMJOSA-N	OC[C@H](O)[C@@H](O)[C@H](O)[C@@H](O)CO	51.06669:2585 52.95881:5463 54.13992:14131 55.02886:26826 55.86465:666 58.03849:6136 59.03569:58094 60.05516:3778 61.03057:11030 61.76055:499 64.87302:241 66.06224:1791 66.99427:3406 69.03745:32332 69.90569:3120 71.01392:1059 72.0938:177859 73.04328:4411136 74.05997:457532 75.03432:234470 76.16899:3011 77.03297:5774 78.09815:2401 80.93326:18595 82.14338:3370 83.17253:38708 84.07573:3991 85.1516:8…	92.3	null	97.5	88.9	87.9	86.3	97	193.06	51.06669:2585 52.95881:5463 54.13992:14131 55.02886:26826 55.86465:666 58.03849:6136 59.03569:58094 60.05516:3778 61.03057:11030 61.76055:499 64.87302:241 66.06224:1791 66.99427:3406 69.03745:32332 69.90569:3120 71.01392:1059 72.0938:177859 73.04328:4411136 74.05997:457532 75.03432:234470 76.16899:3011 77.03297:5774 78.09815:2401 80.93326:18595 82.14338:3370 83.17253:38708 84.07573:3991 85.1516:8…
Meso erythritol	12.82	1524.08	73.0547	0.333	9.997	1524.25	C4H10O4	Sugar alcohols	UNXHWFMMPAWVPI-ZXZARUISSA-N	[H][C@](O)(CO)[C@]([H])(O)CO	53.064:3715 60.10778:23095 62.54385:0 65.98653:1490 67.08425:12180 69.02843:20557 73.05784:883498 78.27994:6295 81.07436:7098 81.95833:6663 86.05443:31937 87.10147:51283 89.02198:24494 90.18685:3417 91.98216:6811 93.08899:7477 95.06854:570 96.05566:4449 97.111:12976 103.04224:246503 104.07486:26400 107.65437:9150 108.16427:6608 110.08678:7093 110.97028:17198 113.06917:24520 115.08593:39149 116.12…	82.7	0	99.9	71.2	68.3	74.2	74	3.94	53.064:3715 60.10778:23095 62.54385:0 65.98653:1490 67.08425:12180 69.02843:20557 73.05784:883498 78.27994:6295 81.07436:7098 81.95833:6663 86.05443:31937 87.10147:51283 89.02198:24494 90.18685:3417 91.98216:6811 93.08899:7477 95.06854:570 96.05566:4449 97.111:12976 103.04224:246503 104.07486:26400 107.65437:9150 108.16427:6608 110.08678:7093 110.97028:17198 113.06917:24520 115.08593:39149 116.12…
pentitol	14.769	1690.46	73.0339	1	9.397	1681.13	C5H12O5	Sugar alcohols	HEBKCHPVOIAQTA-UHFFFAOYNA-N	OCC(O)C(O)C(O)CO	50.04604:0 50.69646:1 52.05538:1 53.14453:1320 54.10149:562 55.1843:1666 56.21737:1 58.9669:1692 59.97452:185 63.21105:79 66.2595:92 68.86028:771 69.48036:2274 70.01224:5887 71.00742:1425 71.89043:8153 72.44502:13086 73.08149:443705 74.1072:32735 75.02897:27489 76.07114:0 76.87337:1629 77.45157:1942 79.09483:3677 79.90128:811 82.2113:2653 88.36585:2172 89.14114:10154 90.23568:3071 90.89327:2569 9…	86.4	0	91.2	83.1	76.8	87.8	92.6	20.95	50.04604:0 50.69646:1 52.05538:1 53.14453:1320 54.10149:562 55.1843:1666 56.21737:1 58.9669:1692 59.97452:185 63.21105:79 66.2595:92 68.86028:771 69.48036:2274 70.01224:5887 71.00742:1425 71.89043:8153 72.44502:13086 73.08149:443705 74.1072:32735 75.02897:27489 76.07114:0 76.87337:1629 77.45157:1942 79.09483:3677 79.90128:811 82.2113:2653 88.36585:2172 89.14114:10154 90.23568:3071 90.89327:2569 9…
Ribitol	15.024	1713.39	217.123	1	6.934	1710.9	C5H12O5	Sugar alcohols	HEBKCHPVOIAQTA-UHFFFAOYNA-N	OCC([H])(O)C([H])(O)C([H])(O)CO	52.15286:3770 53.11875:5372 54.13322:12459 54.9323:9038 57.14094:7575 58.05171:5168 59.09937:27577 63.27285:1297 63.83127:191 66.04592:1203 66.80725:1117 68.99186:14341 70.06594:7587 71.20256:3159 72.18853:24310 73.03782:3026494 74.07732:248099 75.03702:145011 77.12524:5076 78.331:988 80.40509:8861 81.15781:12601 83.08536:8389 84.00461:2723 85.0575:10401 87.00278:10601 88.01634:14894 89.05281:753…	95.8	null	99.6	93.3	91.9	92.1	100	19.78	52.15286:3770 53.11875:5372 54.13322:12459 54.9323:9038 57.14094:7575 58.05171:5168 59.09937:27577 63.27285:1297 63.83127:191 66.04592:1203 66.80725:1117 68.99186:14341 70.06594:7587 71.20256:3159 72.18853:24310 73.03782:3026494 74.07732:248099 75.03702:145011 77.12524:5076 78.331:988 80.40509:8861 81.15781:12601 83.08536:8389 84.00461:2723 85.0575:10401 87.00278:10601 88.01634:14894 89.05281:753…
Sorbitol	17.959	1991.81	319.112	0.476	12.817	1977.61	C6H14O6	Sugar alcohols	FBPFZTCFMRRESA-JGWLITMVSA-N	[H][C@](O)(CO)[C@@]([H])(O)[C@]([H])(O)[C@]([H])(O)CO	50.37783:491 51.0372:236 51.90716:3781 52.55591:2092 53.89273:0 54.94592:1614 56.14719:1 58.99263:139 59.9206:1 60.91886:1 62.71827:391 65.04996:2626 65.93478:2589 69.0836:0 69.99969:2065 71.10512:5869 72.16776:1 74.08368:0 75.07488:1597 78.03082:1213 80.17911:1849 81.06609:1799 82.06992:1161 82.96665:1415 84.05125:1438 86.76273:0 87.67872:2812 88.39774:1354 89.04597:1068 91.98195:2657 94.99623:1…	79.2	0	87.6	73.6	66.9	73.5	94	44.7	50.37783:491 51.0372:236 51.90716:3781 52.55591:2092 53.89273:0 54.94592:1614 56.14719:1 58.99263:139 59.9206:1 60.91886:1 62.71827:391 65.04996:2626 65.93478:2589 69.0836:0 69.99969:2065 71.10512:5869 72.16776:1 74.08368:0 75.07488:1597 78.03082:1213 80.17911:1849 81.06609:1799 82.06992:1161 82.96665:1415 84.05125:1438 86.76273:0 87.67872:2812 88.39774:1354 89.04597:1068 91.98195:2657 94.99623:1…
Threitol	12.515	1501.72	73.0338	1	9.94	1514.99	C4H10O4	Sugar alcohols	UNXHWFMMPAWVPI-UHFFFAOYSA-N	OCC(O)C(O)CO	50.14126:1777 50.82034:1936 52.02081:2987 52.97374:7559 56.26413:5603 57.09663:5631 58.11496:28071 59.00484:98740 59.97636:10127 61.10821:13422 63.52332:1220 64.31013:76 66.4399:2312 67.65979:2503 69.00112:122269 70.07324:3669 71.02982:21960 72.04321:5887 73.04229:3120951 74.07275:274985 75.07104:209837 76.0401:11596 77.12073:11650 78.03656:4263 79.66966:491 81.05669:3013 81.6111:2743 83.0556:159…	88.6	0	81.2	93.5	88.3	98	100	14.89	50.14126:1777 50.82034:1936 52.02081:2987 52.97374:7559 56.26413:5603 57.09663:5631 58.11496:28071 59.00484:98740 59.97636:10127 61.10821:13422 63.52332:1220 64.31013:76 66.4399:2312 67.65979:2503 69.00112:122269 70.07324:3669 71.02982:21960 72.04321:5887 73.04229:3120951 74.07275:274985 75.07104:209837 76.0401:11596 77.12073:11650 78.03656:4263 79.66966:491 81.05669:3013 81.6111:2743 83.0556:159…
7ALPHA-ACETOXYSARCOPHYTOLIDE	20.363	2250.06	73.0168	0.952	-1	2244.78	C22H32O4	Terpene lactones	PSJHYYPVPGHZAJ-UHFFFAOYNA-N	CC(=O)OC([H])(C2)C(C)(C1)OC(=O)C(CCC(C(C)C)=C([H])C([H])=C(C)C2)=C([H])C1	50.99357:11125 51.98948:16937 52.51698:85521 53.02898:150930 53.92098:31477 54.9982:442389 56.04086:34513 57.05346:34606 58.07143:18117 59.02426:59404 59.94404:9837 60.9926:34119 62.03093:4044 62.95079:3056 64.5925:100141 65.10332:113113 66.0657:46559 67.05775:455797 68.00551:53414 69.0067:404684 70.00303:23771 70.99199:23140 71.98612:35824 73.02191:3640966 74.07056:343993 75.0171:728292 76.0057:…	81.7	null	97.4	71.3	67.4	64.6	96.2	12.74	50.99357:11125 51.98948:16937 52.51698:85521 53.02898:150930 53.92098:31477 54.9982:442389 56.04086:34513 57.05346:34606 58.07143:18117 59.02426:59404 59.94404:9837 60.9926:34119 62.03093:4044 62.95079:3056 64.5925:100141 65.10332:113113 66.0657:46559 67.05775:455797 68.00551:53414 69.0067:404684 70.00303:23771 70.99199:23140 71.98612:35824 73.02191:3640966 74.07056:343993 75.0171:728292 76.0057:…
3,6-anhydro-D-galactose	15.399	1746.92	231.106	0.81	9.815	1736.29	C6H10O5	Tetrahydrofurans	WZYRMLAWNVOIEX-BGPJRJDNSA-N	O[C@@H](C=O)[C@H]1OC[C@@H](O)[C@@H]1O	52.99858:14480 54.09058:11358 57.0156:25106 58.00265:135484 59.0419:79086 60.31162:14564 61.13176:13851 61.8684:3753 62.71524:1573 64.20283:1471 65.14656:5568 65.73026:8271 67.83023:3332 69.09265:11926 70.07288:11814 71.03982:7732 72.03065:38016 73.03741:1473520 74.08119:131476 75.03451:63472 76.04119:7353 76.57539:3000 77.10972:19797 78.00104:5130 79.03305:2847 82.11429:11395 84.04473:10489 85.0…	84.8	0	87	83.4	78.6	87.6	89.4	78.98	52.99858:14480 54.09058:11358 57.0156:25106 58.00265:135484 59.0419:79086 60.31162:14564 61.13176:13851 61.8684:3753 62.71524:1573 64.20283:1471 65.14656:5568 65.73026:8271 67.83023:3332 69.09265:11926 70.07288:11814 71.03982:7732 72.03065:38016 73.03741:1473520 74.08119:131476 75.03451:63472 76.04119:7353 76.57539:3000 77.10972:19797 78.00104:5130 79.03305:2847 82.11429:11395 84.04473:10489 85.0…
aconitic acid	15.367	1743.78	229.124	0.571	9.872	1744.04	C6H6O6	Tricarboxylic acids and derivatives	GTZCVFVGUGFEME-IWQZZHSRSA-N	OC(=O)C\C(=C\C(O)=O)C(O)=O	52.03372:1542 53.02542:3594 60.93715:3246 62.99276:2108 64.32869:651 65.84023:1243 66.94541:30089 68.11103:3798 69.05621:3525 74.10372:21655 75.01211:27641 76.10622:903 78.02187:3839 79.07494:2707 81.47696:210 82.31521:1390 84.23576:178 86.17675:1873 90.25881:2007 95.24238:5251 97.15665:12419 97.94338:2688 99.30562:1969 106.1392:398 108.38578:1595 110.05106:1271 115.0442:3023 116.46349:8027 117.0…	90	0	99.8	83.4	83.9	86.8	75.5	12.43	52.03372:1542 53.02542:3594 60.93715:3246 62.99276:2108 64.32869:651 65.84023:1243 66.94541:30089 68.11103:3798 69.05621:3525 74.10372:21655 75.01211:27641 76.10622:903 78.02187:3839 79.07494:2707 81.47696:210 82.31521:1390 84.23576:178 86.17675:1873 90.25881:2007 95.24238:5251 97.15665:12419 97.94338:2688 99.30562:1969 106.1392:398 108.38578:1595 110.05106:1271 115.0442:3023 116.46349:8027 117.0…
cis-Aconitic acid	15.367	1743.51	229.11	0.952	7.131	1734.5	C6H6O6	Tricarboxylic acids and derivatives	GTZCVFVGUGFEME-UHFFFAOYSA-N	OC(=O)CC(C(O)=O)=C([H])C(O)=O	50.63364:2253 51.16214:1871 53.06066:2847 54.19966:1 55.0335:4613 57.05698:1012 57.79909:0 59.09286:6542 60.28417:0 61.04297:1430 62.04015:88 63.00286:1899 65.86605:2532 67.01125:10286 72.23254:8738 73.04909:205486 74.05595:15281 75.0409:30568 77.03468:2980 77.94875:1201 80.13147:1222 81.11058:913 82.37534:2726 82.9726:1647 86.91829:0 88.28851:1871 89.27819:1 90.39102:1343 91.08397:283 92.02169:9…	88.6	null	90.9	87	81.4	93.6	90.7	11.07	50.63364:2253 51.16214:1871 53.06066:2847 54.19966:1 55.0335:4613 57.05698:1012 57.79909:0 59.09286:6542 60.28417:0 61.04297:1430 62.04015:88 63.00286:1899 65.86605:2532 67.01125:10286 72.23254:8738 73.04909:205486 74.05595:15281 75.0409:30568 77.03468:2980 77.94875:1201 80.13147:1222 81.11058:913 82.37534:2726 82.9726:1647 86.91829:0 88.28851:1871 89.27819:1 90.39102:1343 91.08397:283 92.02169:9…
Citric acid	16.129	1812.7	273.096	0.905	7.387	1803.9	C6H8O7	Tricarboxylic acids and derivatives	KRKNYBCHXYNGOX-UHFFFAOYSA-N	OC(=O)CC(O)(CC(O)=O)C(O)=O	50.1065:945 51.0398:1 53.01875:7795 54.00491:3807 55.01546:26432 57.03965:3390 58.06046:21018 59.02686:60949 60.0478:11463 60.92837:19708 62.09412:387 66.13163:6081 67.0167:131518 68.0157:2694 68.98644:1239 70.03652:22432 71.12458:21457 71.74516:35574 72.99644:3086706 74.09435:231033 75.03765:361657 76.0202:19330 77.03217:20838 79.01547:6171 80.96124:18616 82.0112:6265 84.03967:3280 84.99498:3566…	92.6	null	93.9	91.8	89.9	90.5	100	1947.68	50.1065:945 51.0398:1 53.01875:7795 54.00491:3807 55.01546:26432 57.03965:3390 58.06046:21018 59.02686:60949 60.0478:11463 60.92837:19708 62.09412:387 66.13163:6081 67.0167:131518 68.0157:2694 68.98644:1239 70.03652:22432 71.12458:21457 71.74516:35574 72.99644:3086706 74.09435:231033 75.03765:361657 76.0202:19330 77.03217:20838 79.01547:6171 80.96124:18616 82.0112:6265 84.03967:3280 84.99498:3566…
L-Tyrosine	17.457	1942.31	218.126	0.381	12.426	1933	C9H11NO3	Tyrosine and derivatives	OUYCCCASQSFEME-UHFFFAOYNA-N	OC(=O)C(N)Cc(c1)ccc(O)c1	50.97598:1337 52.03124:2342 56.10449:3163 58.13239:2198 59.92571:2389 61.90221:1020 62.89388:810 64.20489:855 67.05404:3015 73.03655:149121 75.03879:35784 79.06529:3229 80.10617:3563 81.10198:234 85.12022:1 93.08039:7837 93.91447:315 94.54149:4163 96.28746:1714 97.13671:1589 100.03011:67646 101.06269:5857 102.11056:2922 103.08089:0 104.15179:10814 105.08187:8436 113.9781:2215 121.15629:3774 122.1…	83.8	0	91.5	78.7	88	78	52.3	15.09	50.97598:1337 52.03124:2342 56.10449:3163 58.13239:2198 59.92571:2389 61.90221:1020 62.89388:810 64.20489:855 67.05404:3015 73.03655:149121 75.03879:35784 79.06529:3229 80.10617:3563 81.10198:234 85.12022:1 93.08039:7837 93.91447:315 94.54149:4163 96.28746:1714 97.13671:1589 100.03011:67646 101.06269:5857 102.11056:2922 103.08089:0 104.15179:10814 105.08187:8436 113.9781:2215 121.15629:3774 122.1…
4-Hydroxyphenethyl alcohol	13.353	1568.3	179.122	0.619	10.336	1578.62	C8H10O2	Tyrosols	YCCILVSKPBXVIP-UHFFFAOYSA-N	OCCC1=CC=C(O)C=C1	50.39505:4822 53.0155:2097 56.11348:2585 58.19537:6655 59.02519:20882 60.10799:1679 61.92532:903 65.29136:1866 67.05424:2013 69.03555:4700 70.05796:8133 73.01773:159378 76.06385:5400 77.10201:7543 78.99466:10410 80.15341:2270 81.07008:0 82.27503:2002 84.1841:5453 85.12482:15012 90.17231:2980 92.94395:4491 94.19656:2914 95.05909:3746 96.14624:4181 102.18024:11114 103.06482:23784 104.05878:839 106.…	77.8	0	86.1	72.3	65.4	84.4	69	38.64	50.39505:4822 53.0155:2097 56.11348:2585 58.19537:6655 59.02519:20882 60.10799:1679 61.92532:903 65.29136:1866 67.05424:2013 69.03555:4700 70.05796:8133 73.01773:159378 76.06385:5400 77.10201:7543 78.99466:10410 80.15341:2270 81.07008:0 82.27503:2002 84.1841:5453 85.12482:15012 90.17231:2980 92.94395:4491 94.19656:2914 95.05909:3746 96.14624:4181 102.18024:11114 103.06482:23784 104.05878:839 106.…
Urea	9.125	1249.73	189.163	0.714	5.612	1246.23	CH4N2O	Ureas	XSQUKJJJFZCRTK-UHFFFAOYSA-N	NC(O)=N	51.04159:2045 53.03728:7082 55.06443:3433 56.02412:8426 56.88189:5605 57.98576:16465 59.0993:27555 60.2725:7771 61.03024:6526 61.77401:2219 62.81463:304 63.90194:675 65.22234:6625 66.90498:7350 68.77171:2845 69.36742:675 70.9224:8559 71.96207:16554 73.05671:144600 74.07342:47706 75.04908:53797 76.09201:17291 77.08766:14099 79.07215:10941 80.04302:9043 82.03088:101 82.99196:5622 84.05821:2220 85.1…	85.7	0	97.4	78	70.5	79.8	97	10.31	51.04159:2045 53.03728:7082 55.06443:3433 56.02412:8426 56.88189:5605 57.98576:16465 59.0993:27555 60.2725:7771 61.03024:6526 61.77401:2219 62.81463:304 63.90194:675 65.22234:6625 66.90498:7350 68.77171:2845 69.36742:675 70.9224:8559 71.96207:16554 73.05671:144600 74.07342:47706 75.04908:53797 76.09201:17291 77.08766:14099 79.07215:10941 80.04302:9043 82.03088:101 82.99196:5622 84.05821:2220 85.1…
L-Valine	8.561	1210.12	144.183	0.952	6.497	1207.99	C5H11NO2	Valine and derivatives	KZSNJWFQEVHDMF-BYPYZUCNSA-N	CC(C)[C@H](N)C(O)=O	50.98373:502 52.04384:2166 57.06694:1041 58.60332:4763 59.18987:14416 63.00074:2787 64.01046:142 72.12152:4893 73.07252:153438 74.06662:30606 75.075:15491 77.05076:1363 82.13774:2851 83.25312:2691 84.02554:3802 85.08437:302 86.09013:16930 86.98752:4828 88.82516:4100 90.21201:2659 91.16093:4059 93.03664:14520 94.01431:375 95.03774:3152 97.10071:1018 98.06847:9564 99.40247:2622 100.14671:74176 101.…	97.4	0	99.5	96	94.9	95.6	100	448.62	50.98373:502 52.04384:2166 57.06694:1041 58.60332:4763 59.18987:14416 63.00074:2787 64.01046:142 72.12152:4893 73.07252:153438 74.06662:30606 75.075:15491 77.05076:1363 82.13774:2851 83.25312:2691 84.02554:3802 85.08437:302 86.09013:16930 86.98752:4828 88.82516:4100 90.21201:2659 91.16093:4059 93.03664:14520 94.01431:375 95.03774:3152 97.10071:1018 98.06847:9564 99.40247:2622 100.14671:74176 101.…

## Sheet: Table S2
Supplementary Table 2. Results from the pathway analysis of Juniperus communis L. dry seeds metabolome
Pathway	Total number of compounds in the pathway	Hits	Raw p value	-log 10(p)	Holm adjust	FDR	Impact
Starch and sucrose metabolism	22	5	0.00050864	3.2936	0.03001	0.0088462	0.41816
Aminoacyl-tRNA biosynthesis	46	15	0.0010661	2.9722	0.061835	0.0088462	0.11111
Phenylalanine metabolism	11	1	0.0011434	2.9418	0.065172	0.0088462	0.47059
Tropane, piperidine and pyridine alkaloid biosynthesis	8	1	0.0011434	2.9418	0.065172	0.0088462	0
Fatty acid biosynthesis	56	4	0.0012281	2.9108	0.067544	0.0088462	0.01123
Phenylalanine, tyrosine and tryptophan biosynthesis	22	3	0.0014214	2.8473	0.076754	0.0088462	0.1016
Butanoate metabolism	17	4	0.0014512	2.8383	0.076916	0.0088462	0.13636
Glucosinolate biosynthesis	65	4	0.001474	2.8315	0.076916	0.0088462	0
Amino sugar and nucleotide sugar metabolism	50	7	0.0014746	2.8313	0.076916	0.0088462	0.10829
Sulfur metabolism	15	2	0.0014994	2.8241	0.076916	0.0088462	0.03315
Cyanoamino acid metabolism	29	5	0.0021958	2.6584	0.10759	0.011351	0
Alanine, aspartate and glutamate metabolism	22	8	0.0023086	2.6367	0.11081	0.011351	0.84892
Cysteine and methionine metabolism	46	2	0.0026955	2.5694	0.12669	0.01196	0
Nicotinate and nicotinamide metabolism	13	2	0.002838	2.547	0.13055	0.01196	0
Glyoxylate and dicarboxylate metabolism	29	11	0.0049363	2.3066	0.22213	0.019416	0.35297
Sphingolipid metabolism	17	2	0.0053381	2.2726	0.23488	0.019684	0.03365
Biosynthesis of unsaturated fatty acids	22	5	0.0076413	2.1168	0.32857	0.02652	0
Cutin, suberine and wax biosynthesis	18	3	0.014103	1.8507	0.59233	0.042055	0.4375
Fatty acid elongation	23	1	0.014534	1.8376	0.59589	0.042055	0
Fatty acid degradation	37	1	0.014534	1.8376	0.59589	0.042055	0
Valine, leucine and isoleucine biosynthesis	22	6	0.015331	1.8144	0.59789	0.042055	0.07866
Monobactam biosynthesis	8	1	0.015682	1.8046	0.59789	0.042055	0
Glycine, serine and threonine metabolism	33	5	0.016923	1.7715	0.62614	0.043411	0.53598
Nitrogen metabolism	12	2	0.022319	1.6513	0.80349	0.054868	0
Linoleic acid metabolism	4	1	0.025331	1.5963	0.88658	0.056729	1
Lysine biosynthesis	9	2	0.025694	1.5902	0.88658	0.056729	0
Arginine and proline metabolism	34	6	0.025961	1.5857	0.88658	0.056729	0.3737
Arginine biosynthesis	18	7	0.031775	1.4979	1	0.065271	0.20098
Galactose metabolism	27	9	0.032604	1.4867	1	0.065271	0.34537
Pentose and glucuronate interconversions	16	4	0.034118	1.467	1	0.065271	0.21875
Purine metabolism	63	3	0.034295	1.4648	1	0.065271	0.01417
Isoquinoline alkaloid biosynthesis	6	1	0.044435	1.3523	1	0.08143	0.5
Glutathione metabolism	26	6	0.047942	1.3193	1	0.08143	0.20551
beta-Alanine metabolism	18	3	0.048267	1.3163	1	0.08143	0.25397
Valine, leucine and isoleucine degradation	37	3	0.048887	1.3108	1	0.08143	0
Pentose phosphate pathway	19	3	0.049686	1.3038	1	0.08143	0.22913
Pyrimidine metabolism	38	4	0.062642	1.2031	1	0.099888	0.08855
Citrate cycle (TCA cycle)	20	6	0.080719	1.093	1	0.12507	0.32643
Fructose and mannose metabolism	20	1	0.083919	1.0761	1	0.12507	0
Pantothenate and CoA biosynthesis	23	3	0.084795	1.0716	1	0.12507	0.08423
Phenylpropanoid biosynthesis	46	3	0.090875	1.0416	1	0.13077	0.07013
Ubiquinone and other terpenoid-quinone biosynthesis	38	2	0.10511	0.97836	1	0.14765	0.00097
C5-Branched dibasic acid metabolism	6	1	0.11329	0.94582	1	0.15544	0.5
Glycolysis / Gluconeogenesis	26	1	0.12136	0.91593	1	0.16273	0
Propanoate metabolism	20	2	0.13007	0.88584	1	0.16734	0
Porphyrin and chlorophyll metabolism	48	1	0.13047	0.88449	1	0.16734	0
Tyrosine metabolism	16	2	0.13361	0.87417	1	0.16772	0.21622
Carbon fixation in photosynthetic organisms	21	3	0.1584	0.80024	1	0.1947	0.07898
Flavonoid biosynthesis	47	1	0.20406	0.69024	1	0.24421	0
Glycerolipid metabolism	21	3	0.20696	0.68412	1	0.24421	0.01703
Thiamine metabolism	22	1	0.22697	0.64402	1	0.26258	0
Lysine degradation	18	1	0.23436	0.63011	1	0.26591	0
Inositol phosphate metabolism	28	3	0.30993	0.50874	1	0.34501	0.10251
Phosphatidylinositol signaling system	26	1	0.37745	0.42314	1	0.4124	0.03285
Glycerophospholipid metabolism	37	2	0.42457	0.37205	1	0.44972	0.0464
Ascorbate and aldarate metabolism	18	4	0.42686	0.36972	1	0.44972	0.02239
Biosynthesis of secondary metabolites - unclassified	5	1	0.49601	0.30451	1	0.51342	1
Pyruvate metabolism	22	3	0.52568	0.27928	1	0.53474	0.15462
alpha-Linolenic acid metabolism	28	1	0.60307	0.21963	1	0.60307	0.10665
The table shows the detailed results from the pathway analysis. Since many pathways were tested at the same time, the statistical p values from enrichment analysis were further adjusted for multiple testings. In particular, the Total is the total number of compounds in the pathway; the Hits is the actually matched number from the user uploaded data; the Raw p is the original p value calculated fr…
